# Supplementary material for: An epigenetic clock for human skeletal muscle
Source: J Cachexia Sarcopenia Muscle. 2020 Feb 17;11(4):887–98. doi: 10.1002/jcsm.12556 (PMC7432573; doi:10.1002/jcsm.12556)
Supplement: Supplementary file 3 — Data S3. Additional file 3. Genomic location and annotated genes for the 19,401 CpGs in common between all 12 datasets of DNA methylation in skeletal muscle. [file JCSM-11-887-s003.xlsx]

## Sheet: Annotation of 19,401 CpGs
CpG	Chr	Position (hg38)	Annotated gene
cg21432842	chr17	40015444	MED24;CSF3
cg15376097	chr11	118264555	MPZL2;RP11-832A4.7
cg05876918	chr12	57591451	PIP4K2C
cg25771195	chr16	58129910	CFAP20;RP11-459F6.3
cg21380842	chr21	37916527	KCNJ6
cg00602891	chr17	82450988	C17orf62
cg01262913	chr21	37208185	DSCR9
cg00925717	chr16	23301827	SCNN1B
cg07612655	chr20	49568980	PTGIS
cg15538837	chr1	226062660	H3F3A;RP11-396C23.4
cg01802653	chr4	88591998	HERC3
cg01991383	chr11	126269112	FOXRED1;SRPR
cg27167439	chr1	184387848	C1orf21;RP11-382D12.2
cg02765820	chr3	126559177	C3orf22
cg17256555	chr8	116766249	EIF3H;UTP23
cg24754277	chr9	87499241	DAPK1
cg05322222	chr11	66291593	TMEM151A
cg11010122	chr4	99947161	DNAJB14
cg15612847	chr2	99179855	C2orf15;MITD1;MRPL30;RP11-38C17.1
cg23983340	chr1	207752116	CD46
cg26660414	chr14	23183520	SLC7A8
cg19430897	chr6	26033917	BTN2A1;BTN3A3;BTN3A1;BTN3A2;HIST1H1D;HIST1H1C;HIST1H2APS5;HIST1H3A
cg08477744	chr1	16981537	MFAP2;RP1-37C10.3
cg18511007	chr7	94394510	COL1A2
cg16703647	chr15	78340250	CRABP1;RP11-5O23.2
cg04072323	chr2	228181609	SPHKAP
cg19777470	chr15	78341113	CRABP1;RP11-5O23.2
cg03251079	chr12	65824505	HMGA2;RPSAP52
cg17109273	chr14	24242823	TINF2
cg00062776	chr19	48899167	NUCB1;TULP2
cg00399483	chr18	52342008	DCC
cg09757107	chr17	73312220	CDC42EP4
cg02018101	chr14	63853803	SYNE2
cg17058777	chr11	72103533	LAMTOR1;LRTOMT
cg01035422	chr15	89679324	PEX11A;PLIN1
cg02040734	chr10	102451224	MFSD13A;RPARP-AS1;C10orf95
cg08632701	chr21	36079551	AP000688.14;SETD4
cg12674192	chr8	33485259	MAK16;TTI2
cg14435807	chr15	73926439	LOXL1;LOXL1-AS1
cg01920232	chr12	106582890	RFX4;RP11-144F15.1
cg03521600	chr8	120445260	MRPL13;MTBP
cg25059792	chr19	10119536	EIF3G
cg11933267	chr1	20139639	PLA2G2F
cg26456957	chr19	55117995	PPP1R12C
cg04458548	chr3	186638911	FETUB;RP11-573D15.8
cg03754063	chr19	10504523	KEAP1
cg22083798	chr7	45921802	IGFBP3
cg02113971	chr14	20989657	METTL17
cg25824226	chr8	109539479	EBAG9
cg22938407	chr5	612162	CEP72;SDHAP3
cg02284889	chr11	74171231	ENSG00000206913;PPME1;C2CD3
cg20828084	chr15	80778510	CEMIP
cg06331674	chr7	32495242	AVL9;LSM5
cg04377282	chr10	70441661	NODAL
cg08724517	chr4	155377052	AC097467.2;MAP9
cg19675684	chr1	38990906	AKIRIN1
cg19979773	chr1	27376160	FCN3
cg20681975	chr6	42929321	CNPY3
cg15798530	chr4	121934061	TRPC3
cg15903421	chr9	114505180	DFNB31
cg16264526	chr4	147480121	EDNRA
cg15852891	chr5	77639121	OTP
cg07823935	chr2	183038114	NCKAP1
cg06147863	chr11	47378562	MADD;FNBP4;PSMC3;SLC39A13;SPI1
cg06677660	chr19	48637520	DBP;SEC1P
cg06751597	chr15	42495977	SNAP23
cg14853515	chr7	32490426	LSM5
cg17647273	chr22	24495484	ADORA2A-AS1;UPB1
cg19603195	chr15	73992536	STOML1
cg19028804	chr1	203007216	TMEM183A
cg14473123	chr8	48008847	PRKDC
cg00128560	chr16	3302013	TIGD7
cg01934790	chr16	706400	FBXL16;LA16c-380A1.2;MSLN
cg13887370	chr12	55830344	DNAJC14;TMEM198B
cg10818781	chr12	6972016	EMG1;PHB2;RP3-461F17.3
cg26149678	chr11	71998871	IL18BP
cg21097640	chr13	27621411	LNX2;POLR1D
cg13176979	chr6	79234937	HMGN3;HMGN3-AS1
cg12213457	chr12	101697202	CHPT1;RP11-285E23.2
cg24399405	chr16	139578	NPRL3
cg15167433	chr19	43575833	XRCC1
cg07412254	chr2	120465958	LINC01101
cg06602857	chr16	86509201	FENDRR;FOXF1
cg18815539	chr4	25160398	PI4K2B;SEPSECS;SEPSECS-AS1
cg16941656	chr13	32031474	FRY;FRY-AS1
cg01985396	chr6	39793057	DAAM2
cg00573606	chr2	237414037	COL6A3
cg26542130	chr2	70087444	PCBP1;PCBP1-AS1
cg20797216	chr19	8147350	ELAVL1;FBN3
cg22983092	chr17	40755286	KRT25
cg02600394	chr4	48134217	TXK
cg09354331	chr10	79201625	ZMIZ1
cg15844609	chr19	38316206	YIF1B
cg08034216	chr10	92574470	IDE
cg13619408	chr1	109213496	SARS
cg22111003	chr2	222861013	ACSL3
cg25484904	chr4	48985998	CWH43
cg02456292	chr19	42313110	TMEM145
cg02648999	chr2	105330106	AC012360.4;TGFBRAP1
cg14089692	chr20	3681899	ADAM33
cg19078186	chr8	86514298	CPNE3;RMDN1
cg06492206	chr1	169485938	RP1-206D15.6;SLC19A2
cg07074571	chr6	161274529	AGPAT4
cg05225996	chr16	3113016	ZNF213-AS1
cg09635067	chr1	205774880	RAB29
cg13555543	chr14	65102277	MAX
cg10705800	chr1	40862748	CITED4;RP5-1066H13.4
cg25831111	chr17	42561722	COASY;RP11-400F19.8
cg18431127	chr15	43221365	EPB42
cg08351331	chr20	38346680	LBP
cg16301617	chr17	78132825	TMC6;TMC8
cg13581475	chr14	64387815	MTHFD1
cg20356482	chr9	94593810	FBP2
cg11095315	chr14	23319794	BCL2L2-PABPN1;PABPN1
cg02240226	chr2	219245305	ZFAND2B;TUBA4A;TUBA4B;GLB1L
cg17080277	chr12	70609796	PTPRB
cg14049461	chr4	92303836	GRID2;RP11-9B6.1
cg25345738	chr12	107685058	PWP1
cg25763788	chr6	77463233	HTR1B
cg17009717	chr2	112542131	POLR1B
cg12400881	chr16	4937051	PPL
cg21391660	chr17	75526042	LLGL2
cg22120948	chr17	29588954	ABHD15-AS1;ANKRD13B;GIT1
cg17324707	chr3	122384306	CCDC58;FAM162A
cg22830895	chr7	151440390	CRYGN
cg23779331	chr17	4711017	ARRB2
cg24783979	chr22	19714581	2005-09-01
cg01947224	chr19	57578517	ZIK1
cg10184886	chr22	38181571	PLA2G6
cg13202751	chr5	1446328	SLC6A3
cg13272258	chr11	119381764	USP2;USP2-AS1
cg25629118	chr6	145792134	AL023806.1
cg18123677	chr3	167736551	SERPINI1
cg05038053	chr11	47248689	ACP2;NR1H3
cg25668368	chr2	162839372	KCNH7
cg16091845	chr4	143513484	SMARCA5;SMARCA5-AS1
cg24576735	chr10	97714002	MARVELD1
cg12864853	chr6	82363439	TPBG
cg06074920	chr17	41382823	KRT33B;KRT34
cg22495162	chr4	146175635	LSM6
cg06593568	chr1	212792239	NSL1;TATDN3
cg14458615	chr3	119146105	C3orf30;IGSF11;RP11-484M3.5
cg15991288	chr1	109041825	WDR47
cg11529128	chr6	35805113	LHFPL5
cg01200177	chr2	127858508	POLR2D
cg21378206	chr2	113059466	IL36RN
cg09076123	chr1	183590392	NCF2;SMG7
cg13467649	chr8	27772825	CCDC25;ESCO2;RNU6-1276P
cg02982690	chr8	64580289	BHLHE22;RP11-21C4.1
cg27650175	chr9	121699361	DAB2IP
cg18420965	chr4	65669427	EPHA5;EPHA5-AS1
cg14116122	chr12	85280106	ALX1
cg06122080	chr3	25790343	NGLY1;OXSM
cg22161874	chr9	74888126	TRPM6
cg26526440	chr1	202348785	PPP1R12B
cg22155248	chr12	6451628	CD27;CD27-AS1;TAPBPL
cg00658007	chr1	211492787	RD3;RP11-359E8.3
cg11435943	chr18	63555454	SERPINB12
cg02995130	chr12	122421860	ZCCHC8;CLIP1
cg06312477	chr1	227816199	PRSS38
cg12648263	chr14	67600373	PIGH
cg12813792	chr20	58150639	C20orf85
cg04533291	chr2	96264660	SNRNP200;CIAO1
cg02238504	chr16	49827464	ZNF423
cg11822659	chr20	54476242	DOK5
cg01656216	chr10	30984781	ZNF438
cg13316424	chr9	128205730	CIZ1;DNM1
cg09008187	chr17	8295309	SLC25A35
cg27063986	chr4	115114076	NDST4
cg21161070	chr12	50025616	RACGAP1
cg10752753	chr5	33984825	SLC45A2
cg11920519	chr20	34547221	MAP1LC3A
cg20965815	chr6	30951736	DPCR1;HCG21
cg08365982	chr3	8733915	CAV3;SSUH2
cg01564343	chr6	41154182	TREML1
cg05666713	chr1	201212755	IGFN1
cg01610488	chr8	72075635	RP11-383H13.1;TRPA1
cg07237830	chr11	62707253	BSCL2;GNG3;HNRNPUL2-BSCL2
cg09065135	chr1	150010887	OTUD7B
cg07775675	chr17	76383841	PRPSAP1;SPHK1
cg21421501	chr11	61966733	FTH1;RP11-810P12.7
cg10239941	chr2	27322884	MPV17
cg10186456	chr16	2842911	PRSS30P
cg22325715	chr17	42799138	CNTD1;COA3
cg16481281	chr19	55369475	IL11
cg21301440	chr17	76538468	CYGB;PRCD
cg15758700	chr12	25554733	LMNTD1
cg01723464	chr4	6640393	MRFAP1
cg20637800	chr7	98282200	BRI3
cg03400060	chr5	79069978	BHMT2;DMGDH
cg14142521	chr6	34887631	TAF11
cg05064352	chr22	45010664	PHF21B
cg20472433	chr3	53255384	TKT
cg17332016	chr17	19534478	SLC47A1
cg14723032	chr17	6557252	PITPNM3
cg09155025	chr8	144416640	SLC39A4
cg15341340	chr19	12881423	CTD-2265O21.7;DNASE2
cg18488623	chr20	63865081	RP4-591C20.9;TPD52L2
cg13603551	chr7	150852318	AOC1
cg26813908	chr17	30116580	MIR423;NSRP1;RP11-1148O4.2
cg09264112	chr15	40764171	GCHFR
cg24236559	chr2	70995209	AC007040.11;AC007040.6;TEX261
cg17357865	chr5	159263492	UBLCP1
cg05367858	chr11	10540748	MRVI1-AS1;RNF141
cg14271400	chr1	22710487	EPHB2
cg02553486	chr4	47838078	CORIN
cg00870662	chr18	80247782	PARD6G
cg03384938	chr4	104491675	AC004053.1;CXXC4
cg20985014	chr6	112052948	WISP3
cg05040429	chr8	118621605	SAMD12;SAMD12-AS1
cg18239753	chr6	62286058	KHDRBS2
cg15854296	chr11	65615058	MAP3K11;PCNXL3;SIPA1
cg17300307	chr2	190880249	AC005540.1;GLS
cg20807545	chr16	77435641	ADAMTS18;RP11-449J10.1
cg07290273	chr2	62505979	TMEM17
cg13342120	chr12	112125640	TRAFD1
cg08738269	chr16	88452814	ZFPM1
cg11905488	chr12	9971005	CLEC12A
cg20451680	chr5	54985508	ESM1
cg03465320	chr6	32855301	PSMB9;TAP1
cg03322129	chr1	1274293	UBE2J2
cg22100821	chr20	676099	RP5-850E9.3;SCRT2
cg23260799	chr11	451101	PTDSS2
cg09822001	chr1	156591542	APOA1BP
cg11147886	chr16	69564267	NFAT5
cg24615044	chr17	44187323	ASB16-AS1;TMUB2
cg05346899	chr19	8209028	CERS4;ELAVL1
cg17496921	chr19	11296317	TSPAN16
cg09304040	chr12	55966823	CDK2;PMEL
cg06453691	chr1	25892012	SELENON;PAQR7
cg25023941	chr16	29678714	AC009133.22;QPRT
cg16293088	chr22	29603337	NF2
cg17769158	chr8	102551099	ODF1
cg04057858	chr8	10526253	PRSS51;PRSS55
cg14436426	chr20	64081041	OPRL1;RGS19
cg24574111	chr1	84865401	LPAR3
cg27436184	chr19	44945749	APOC2;APOC4-APOC2
cg25446086	chr1	155859758	GON4L;SYT11
cg16872071	chr9	133121768	GTF3C4;DDX31;TSC1;GTF3C5;RPL7A;RALGDS
cg05449607	chr6	110958409	RPF2;GTF3C6
cg21666675	chr3	14124343	CHCHD4;TMEM43
cg20216935	chr3	30606915	TGFBR2
cg07730329	chr5	141430570	PCDHGA1;PCDHGA10;PCDHGA11;PCDHGA12;PCDHGA2;PCDHGA3;PCDHGA4;PCDHGA5;PCDHGA6;PCDHGA7;PCDHGA8;PCDHGA9;PCDHGB1;PCDHGB2;PCDHGB3;PCDHGB4;PCDHGB5;PCDHGB6;PCDHGB7
cg13644052	chr16	2960409	NA
cg02611863	chr20	43514456	L3MBTL1
cg21729186	chr6	26285538	HIST1H4H
cg01665633	chr15	29269938	FAM189A1;NDNL2
cg04461705	chr2	24123997	FAM228B;PFN4;RP11-507M3.1
cg00540544	chr1	201507169	CSRP1;RP11-134G8.7
cg06743811	chr15	23686304	NDN
cg17701886	chr3	183253045	B3GNT5;MCF2L2
cg24971490	chr8	116766652	EIF3H;UTP23
cg10688991	chr17	49995201	DLX3
cg26967875	chr11	66257368	KLC2
cg14285013	chr8	66614035	MYBL1
cg25537774	chr9	136687293	AGPAT2
cg24905739	chr12	116911391	FBXW8
cg20727362	chr22	42649946	CYB5R3
cg22875391	chr3	189172210	TPRG1
cg26619317	chr1	94926833	CNN3;RP4-639F20.1
cg25095380	chr4	120922052	PRDM5
cg27005179	chr17	39700533	ERBB2
cg15352829	chr14	104924681	PLD4
cg08799191	chr17	82419008	OGFOD3;HEXDC
cg19764399	chr13	48094980	MED4
cg21696393	chr16	980401	LMF1;RP11-161M6.2;SOX8
cg04972545	chr9	3526297	RFX3;RFX3-AS1
cg14722162	chr5	135447496	DCANP1;TIFAB
cg13703437	chr5	39219596	FYB
cg05518543	chr4	1289377	MAEA
cg20769774	chr16	50741565	SNX20;NOD2;LOC102724907;CYLD
cg01963696	chr19	851650	ELANE
cg19226593	chr12	57546661	DCTN2
cg26312150	chr7	19116927	TWIST1
cg07753644	chr19	10111499	P2RY11;PPAN;PPAN-P2RY11
cg12241297	chr5	137754718	HNRNPA0
cg26706003	chr12	63152483	RP11-715H19.2
cg10681065	chr7	100641549	TFR2
cg19819571	chr16	71895152	IST1;ZNF821
cg15128849	chr1	70355035	ANKRD13C;HHLA3
cg06296021	chr5	134366897	CDKL3;CTD-2410N18.4
cg26705561	chr10	100520034	RP11-411B6.6;SEC31B
cg26847866	chr8	27634560	SCARA3
cg07731916	chr4	184474399	IRF2;RP11-326I11.3
cg04667458	chr1	23778829	PITHD1;TCEB3-AS1
cg07715894	chr16	11345676	AC009121.2;RMI2;RP11-485G7.5
cg18692596	chr11	10858314	ZBED5;ZBED5-AS1
cg08063013	chr11	63974672	AP000721.4;COX8A
cg07820214	chr3	128124146	RUVBL1-AS1;RUVBL1
cg18108623	chr17	35374302	SLFN11
cg15105660	chr3	190322146	CLDN1;CLDN16
cg22640452	chr17	40100714	NR1D1
cg00617305	chr1	201888812	SHISA4
cg03799530	chr12	111405411	SH2B3
cg02586730	chr11	65872398	EFEMP2
cg05482722	chr13	52024039	ALG11;UTP14C
cg15344726	chr13	20143207	GJA3
cg26292028	chr12	109440923	MYO1H
cg04739149	chr3	100114449	CMSS1;FILIP1L
cg24046110	chr8	142777727	LYNX1
cg01107741	chr17	79009998	CANT1
cg01566404	chr1	204152797	ETNK2
cg13784557	chr6	31463139	HCP5;XXbac-BPG181B23.6
cg09163021	chr11	47449216	RAPSN
cg13307384	chr12	49624004	PRPF40B
cg08052882	chr5	43602564	NNT;NNT-AS1
cg03584646	chr2	101060051	TBC1D8
cg02566518	chr10	73772213	FUT11;RP11-574K11.32
cg03001305	chr17	42287474	STAT5A
cg24247865	chr11	90223349	CHORDC1;RP11-121L10.2
cg19690101	chr2	38877054	DHX57;MORN2
cg24820250	chr12	9932337	CLEC2A
cg27246571	chr12	95995810	AMDHD1;LOC102723340;HAL
cg16340918	chr10	92592943	KIF11
cg25803423	chr14	23094611	ACIN1;C14orf119
cg01692815	chr5	78295596	AP3B1
cg19789466	chr12	112907118	OAS1
cg11318251	chr8	103140360	BAALC;BAALC-AS2
cg01214321	chr8	26577913	DPYSL2
cg12584718	chr7	100430779	AP4M1;STAG3L5P;MOSPD3;LRCH4;FBXO24;ZCWPW1;PPP1R35;MEPCE
cg10061117	chr11	121451913	RP11-730K11.1;SORL1
cg17207590	chr15	63278381	APH1B
cg27289104	chr14	49852553	NEMF
cg20630655	chr15	75626359	SNUPN
cg19070873	chr14	96039111	C14orf132
cg10705251	chr1	26373114	ZNF683
cg20311501	chr5	112737805	APC
cg15261665	chr3	46464884	LTF
cg14298379	chr6	16128695	MYLIP
cg24334790	chr2	151828691	ARL5A
cg21037570	chr2	86195734	IMMT;RP11-301O19.1
cg18094221	chr3	49411012	CCDC71;SEMA3F-AS1;AMT
cg05837075	chr14	52695442	ERO1A
cg01651364	chr11	96389487	CCDC82;JRKL
cg04690289	chr3	44976507	ZDHHC3;EXOSC7
cg07070934	chr1	34792834	GJA4;SMIM12
cg11140307	chr16	66696481	CMTM4
cg22659356	chr2	168248081	STK39
cg05615150	chr3	35642323	ARPP21
cg02844051	chr19	35513331	DMKN
cg02639007	chr12	94459569	CEP83
cg06874144	chr2	230712158	CAB39
cg06168449	chr19	38223909	DPF1
cg00897329	chr6	108295084	AFG1L
cg26431343	chr22	32412777	RTCB
cg17641104	chr12	96400469	CDK17
cg23402444	chr10	102419109	FBXL15;PSD
cg08972170	chr7	30146160	MTURN
cg03905144	chr9	13249505	MPDZ
cg24081819	chr8	27491423	EPHX2
cg24046474	chr9	127450271	ZNF79;SNORA65;RPL12
cg05556202	chr3	196338235	TM4SF19;TM4SF19-TCTEX1D2
cg13353683	chr17	42422801	PTRF
cg07175883	chr2	176093180	HOXD13
cg14353516	chr2	241316638	HDLBP;SEPT2
cg02311163	chr20	45221870	SEMG2
cg13424229	chr3	148864050	CPA3;RP11-680B3.2
cg17351116	chr20	25391083	ABHD12
cg15659828	chr11	911673	CHID1
cg22183849	chr3	154324567	DHX36
cg11745019	chr8	107497528	ANGPT1
cg10583632	chr17	16653885	RP11-92B11.4;ZNF624
cg00128877	chr1	46604506	MKNK1
cg24770850	chr3	129606287	PLXND1
cg04459030	chr20	37256746	GHRH
cg10300684	chr14	28767117	FOXG1
cg21183846	chr1	171314064	FMO4
cg19196182	chr12	98644268	SLC25A3;IKBIP
cg06254453	chr6	26250122	NA
cg21053748	chr7	10940145	NDUFA4;RP5-855F16.1
cg20084646	chr19	13774506	C19orf53;CTB-5E10.3
cg27239157	chr3	183428029	MCF2L2
cg20641660	chr11	76444443	C11orf30;RP11-111M22.3
cg17509807	chr2	27356638	AC074117.10;GTF3C2
cg17754980	chr6	136250505	MTFR2
cg21783004	chr5	135954599	LECT2
cg08360728	chr1	26900489	GPATCH3;NUDC
cg09800519	chr9	134326440	RXRA
cg13282837	chr14	95714311	RP11-164H13.1;TCL1A
cg27194614	chr20	44966254	STK4;STK4-AS1
cg04576203	chr2	74530698	TTC31;CCDC142;LBX2;PCGF1;LOXL3;HTRA2;AUP1
cg26709863	chr17	42824758	BECN1;MIR6781;PSME3
cg25752527	chr2	135741576	UBXN4
cg02505689	chr17	44708457	DBF4B
cg00464269	chr17	28335816	IFT20;TNFAIP1
cg05291178	chr3	10107782	FANCD2OS
cg08550026	chr11	19713042	NAV2
cg17091770	chr14	52730354	STYX
cg07894162	chr22	30968962	MORC2
cg07048066	chr5	138033267	FAM13B;RP11-325L7.1
cg01765461	chr18	62325751	TNFRSF11A
cg17697457	chr19	45079054	CTB-179K24.3;GEMIN7;MARK4
cg06391468	chr17	72121389	SOX9;SOX9-AS1
cg10189763	chr4	70472009	MUC7
cg20254231	chr2	127811541	WDR33
cg15457899	chr11	123654957	SCN3B
cg25919221	chr1	8946621	CA6
cg07617560	chr16	4425931	CORO7;DNAJA3;RP11-295D4.4
cg19133903	chr10	97687196	AVPI1
cg15571154	chr19	35228223	FAM187B
cg18388972	chr1	156338383	CCT3;TSACC
cg07080007	chr17	42998137	RPL27
cg24820508	chr3	138329528	NME9
cg04762213	chr6	31620111	PRRC2A
cg03762535	chr1	119368857	HAO2;HAO2-IT1
cg23575320	chr14	75577885	AC007182.6;FLVCR2
cg09229912	chr12	111034159	CUX2
cg20586531	chr3	146545360	PLSCR1
cg18359921	chr5	71587346	MCCC2
cg13396068	chr12	54647595	DCD
cg05564251	chr2	230225925	SP110;SP140
cg18346038	chr20	34677024	PIGU
cg25072962	chr11	60757102	MS4A15
cg14812492	chr13	42047878	DGKH
cg09761310	chr12	15789731	EPS8
cg12460541	chr15	41493362	ITPKA
cg08805338	chr10	73496178	PPP3CB;PPP3CB-AS1
cg09462826	chr11	61817301	FADS1;FADS2
cg02813021	chr10	134659	ZMYND11
cg12685753	chr17	6832220	TEKT1
cg01612158	chr1	157597930	FCRL4
cg09515778	chr7	151057985	CDK5;SLC4A2
cg26478074	chr11	43680749	HSD17B12
cg08525481	chr20	62805457	OGFR;OGFR-AS1
cg16778903	chr15	72320226	CELF6;RP11-106M3.2;RP11-106M3.3
cg09222115	chr2	240140349	OTOS
cg14963371	chr1	27392959	GPR3
cg22183626	chr13	44576854	TSC22D1;TSC22D1-AS1
cg14904464	chr12	44876007	NELL2
cg17939444	chr8	40152924	TCIM
cg21057046	chr1	19643710	MINOS1-NBL1;NBL1
cg11717557	chr1	113905531	AP4B1;DCLRE1B
cg07475247	chr7	103297832	PMPCB
cg14400118	chr16	55479279	MMP2
cg10049968	chr9	34458535	DNAI1;FAM219A
cg00830029	chr12	2834736	ITFG2;NRIP2
cg06688396	chr8	91041205	TMEM55A
cg14078309	chr22	43143568	MCAT
cg00704909	chr11	14499773	COPB1;PSMA1
cg10881306	chr2	36356457	CRIM1;RP11-490M8.1
cg18732541	chr19	7676716	MCEMP1
cg14356550	chr1	18481608	KLHDC7A
cg04263186	chr4	103719332	TACR3
cg07195577	chr17	28725810	RPL23A;RAB34;NEK8;ENSG00000264577
cg21660130	chr1	16043748	CLCNKB
cg06459378	chr7	99736134	CYP3A7
cg06878726	chr12	113966230	RBM19
cg09571369	chr3	151278775	P2RY13;GPR87;P2RY14
cg17655614	chr16	68737041	CDH1
cg09573795	chr4	4862147	MSX1
cg12833720	chr19	44748294	BCL3
cg16063112	chr10	61663321	C10orf107
cg23706422	chr10	87660257	PAPSS2;RP11-57C13.3
cg11009596	chr17	8210440	AURKB
cg15684563	chr12	71158408	TSPAN8
cg16509045	chr9	74888047	TRPM6
cg06456512	chr15	68820717	ANP32A;SPESP1
cg10161121	chr1	172658880	FASLG
cg09084200	chr11	134225969	NCAPD3;VPS26B
cg04434339	chr2	106887091	ST6GAL2
cg17468841	chr3	105869176	CBLB
cg13666340	chr9	4666266	SPATA6L
cg27040423	chr12	132887876	CHFR;RP11-46H11.12
cg23398173	chr7	135977597	MTPN
cg24100167	chr6	159800401	PNLDC1
cg05348870	chr19	6671034	TNFSF14
cg04555836	chr6	75748916	MYO6
cg01663295	chr11	66069723	PACS1;RP11-1167A19.2
cg00350478	chr6	168079333	FRMD1
cg11313997	chr5	177600588	B4GALT7
cg01137737	chr16	19522088	GDE1
cg07883333	chr1	161039963	RP11-544M22.13;TSTD1;USF1
cg12884406	chr1	103108433	COL11A1
cg00346145	chr4	108620403	RPL34;RPL34-AS1
cg26464596	chr8	73295352	RDH10;RPL7
cg27005181	chr13	19634273	MPHOSPH8
cg22254104	chr9	122229153	LHX6
cg19961522	chr20	31819585	MYLK2
cg09915099	chr8	41577782	AGPAT6;RP11-360L9.4
cg05728656	chr6	31660650	C6orf47;C6orf47-AS1
cg13843773	chr4	80335657	C4orf22;FGF5
cg17627559	chr11	2302666	C11orf21;TSPAN32
cg06061892	chr20	17968051	MGME1;OVOL2;SNX5
cg23620639	chr10	69801455	COL13A1
cg23197881	chr12	69739641	RAB3IP;RP11-588G21.2
cg06611310	chr2	48440392	PPP1R21;RP11-191L17.1
cg08586737	chr7	127585895	GCC1
cg20647888	chr10	13001954	CCDC3
cg02451670	chr1	212034464	DTL;INTS7
cg05843800	chr3	4467191	SUMF1
cg18854666	chr2	218382332	SLC11A1
cg03557733	chr17	43907815	MPP2
cg20034100	chr6	124983350	RNF217
cg16020904	chr17	50546840	SPATA20
cg19075838	chr12	15789052	EPS8
cg04515001	chr6	24358008	DCDC2
cg27394046	chr20	21302883	RP1-198K11.5;XRN2
cg01241375	chr9	100099492	ERP44;INVS
cg20851097	chr14	64823117	SPTB
cg16479674	chr1	248837748	ZNF672
cg09881917	chr16	70454053	FUK
cg14579051	chr6	70303149	COL9A1
cg08319238	chr19	44809268	BCAM
cg04763192	chr1	111346619	PIFO
cg11455040	chr1	205680813	SLC45A3
cg20387706	chr2	101480852	AC092570.2
cg02497428	chr16	21653817	METTL9
cg21944757	chr20	63272844	ARFGAP1;NKAIN4
cg05932936	chr20	44522510	SERINC3
cg12592463	chr1	25247745	RP3-465N24.6;RSRP1
cg26105232	chr10	6063693	IL2RA
cg24034289	chr1	155262553	CLK2
cg22359606	chr2	181680765	CERKL;NEUROD1
cg22631938	chr3	71753269	EIF4E3;GPR27
cg02426410	chr4	56387437	AASDH;RP11-646I6.5
cg03091512	chr2	226836334	RHBDD1
cg14634336	chr6	111483601	REV3L;TRAF3IP2-AS1
cg27504805	chr4	155208573	AC097467.2;NPY2R;RP11-92A5.2
cg21831174	chr3	187293399	MASP1
cg10791260	chr9	114806308	TNFSF15
cg19021732	chr15	34210324	KATNBL1
cg23996306	chr2	135985841	DARS;DARS-AS1
cg02224164	chr12	57489532	ARHGAP9;MARS
cg00413066	chr15	52113267	BCL2L10
cg07909422	chr6	13574139	SIRT5
cg09937039	chr14	75522860	BATF
cg15926557	chr6	149638473	KATNA1
cg01868559	chr12	15882028	EPS8;STRAP
cg01206970	chr19	49117930	LIN7B;PPFIA3
cg16310262	chr15	65610990	DENND4A;SLC24A1;INTS14
cg01468868	chr22	30246664	THOC5;DUSP18;RNF215;SF3A1;TBC1D10A;LIF;ENSG00000268812
cg24697184	chr1	54800905	TTC22
cg07423906	chr17	81238544	C17orf89;ENTHD2
cg09188980	chr11	14971832	CALCA;CALCB
cg12071544	chr16	4372227	CORO7;CORO7-PAM16;VASN
cg14076411	chr6	88963991	RNGTT;RP1-72A23.4
cg04353769	chr11	60184084	MS4A6A
cg12650926	chr6	33621341	ITPR3
cg22044848	chr3	16513804	RFTN1
cg26499611	chr16	1334310	BAIAP3
cg13804457	chr15	60479416	ICE2
cg25729068	chr14	91836891	TC2N
cg16408394	chr9	134327229	RXRA
cg14826683	chr1	153041354	SPRR2D
cg09998591	chr11	2870172	KCNQ1DN
cg26778908	chr10	13587255	PRPF18
cg14386061	chr8	21913935	DOK2
cg26926521	chr10	111077482	ADRA2A
cg17974185	chr20	37694938	CTNNBL1
cg18392783	chr11	6320121	PRKCDBP
cg24266542	chr12	106358228	POLR3B
cg02279071	chr3	36992663	EPM2AIP1;MLH1
cg15253243	chr2	219544069	CHPF;TMEM198
cg16275172	chr15	51829736	TMOD3
cg15415507	chr1	16156058	EPHA2
cg26678313	chr12	57128084	LRP1;STAT6
cg04565661	chr3	123028593	SEMA5B
cg25344672	chr9	132409820	C9orf171
cg02554810	chr11	65027568	AP000436.4;ARL2-SNX15;SNX15
cg00185103	chr19	43926734	ZNF45
cg11743470	chr5	75031452	GCNT4
cg23303074	chr4	154744473	LRAT
cg18105675	chr2	3594810	COLEC11
cg00095526	chr1	201112558	CACNA1S
cg05159732	chr17	42185516	HCRT
cg19629292	chr3	62373305	FEZF2
cg03132911	chr5	76402907	IQGAP2
cg14269477	chr7	142933500	TRPV5
cg09022808	chr22	30564870	GAL3ST1
cg18692273	chr1	201378355	LAD1;TNNT2
cg21660687	chr12	57459613	GLI1
cg21627181	chr6	25753962	SLC17A4
cg20149493	chr19	32580970	PDCD5
cg22193702	chr1	17204938	PADI1
cg20893022	chr19	4769202	MIR7-3;MIR7-3HG
cg08536841	chr19	48747195	IZUMO1
cg22827640	chr1	39691453	HPCAL4;PPIE
cg14226064	chr20	45377920	SYS1-DBNDD2;TP53TG5
cg24697329	chr2	130916803	ARHGEF4
cg25221254	chr19	6333536	ACER1
cg06361108	chr16	2428780	CCNF
cg00666746	chr19	15106970	SYDE1
cg21631754	chr19	45234227	EXOC3L2;MARK4
cg14294758	chr3	116444847	LSAMP
cg15239703	chr4	169009900	CBR4;RP11-483A20.3
cg15552238	chr19	14674937	EMR3
cg26759551	chr9	94639227	FBP1
cg00585846	chr6	31547681	ATP6V1G2;ATP6V1G2-DDX39B;NFKBIL1
cg24080529	chr22	32801048	SYN3;TIMP3
cg24712395	chr19	38744026	CAPN12
cg14988503	chr4	75630363	CDKL2
cg07900766	chr2	213284248	AC079610.2;SPAG16
cg00635481	chr6	35259140	ZNF76
cg22781236	chr13	29850034	UBL3
cg23166289	chr1	209827737	IRF6;UTP25
cg15611923	chr1	145927676	POLR3C;RBM8A;LIX1L-AS1
cg13404558	chr5	168579301	PANK3
cg00772000	chr6	18122818	NHLRC1
cg01171858	chr16	31483026	SLC5A2
cg23142900	chr6	30908106	GTF2H4;VARS2
cg22686523	chr17	28613908	RP11-192H23.4;SGK494;SPAG5-AS1
cg06150468	chr1	212700743	BATF3
cg24686224	chr2	222655692	FARSB
cg13085976	chr9	137276737	TOR4A
cg08512940	chr12	49623004	PRPF40B
cg27043582	chr8	42897838	HOOK3;RNF170
cg10089145	chr11	130160208	ST14
cg01465325	chr10	49539542	ERCC6
cg18190433	chr17	10670080	NA
cg07051960	chr19	41995467	ATP1A3
cg07973246	chr12	63844939	SRGAP1
cg11946165	chr1	150808958	CTSK
cg17964955	chr10	47348425	RBP3
cg11985856	chr10	70170135	SAR1A
cg21623671	chr5	151157290	ANXA6
cg03005261	chr4	109559672	CCDC109B
cg02019333	chr3	119173368	RP11-484M3.5;UPK1B
cg24342628	chr6	18154870	NHLRC1;TPMT;KDM1B
cg18910313	chr19	10111733	PPAN;EIF3G;P2RY11
cg10805447	chr9	126805076	ZBTB43
cg26635603	chr21	29299570	BACH1
cg26066361	chr12	10130022	CLEC7A
cg08162780	chr19	18386254	GDF15;MIR3189
cg10530281	chr12	114684249	TBX3
cg13932624	chr11	124622712	TBRG1
cg15679095	chr6	42821315	GLTSCR1L
cg09835543	chr9	90642852	DIRAS2
cg26717133	chr10	84194197	CDHR1
cg24236938	chr6	43456453	DLK2
cg19875216	chr3	133805997	SRPRB
cg14281160	chr12	66131163	LLPH;LLPH-AS1;RP11-745O10.4
cg03072102	chr3	101724564	CEP97
cg02077793	chr19	10872422	CARM1
cg22781397	chr12	55967003	CDK2;PMEL;RP11-973D8.4
cg11037818	chr1	207868534	C1orf132
cg24635866	chr12	69585383	CCT2;MIR3913-2
cg18984151	chr3	47513986	ELP6
cg02629761	chr14	88554401	PTPN21
cg21296676	chr6	133240522	EYA4
cg17769238	chr11	1998338	AC051649.1;H19
cg17618092	chr11	66616934	RBM14;RBM14-RBM4
cg08946332	chr17	6996569	ENSG00000262089;ALOX12
cg13976366	chr11	4393686	TRIM21
cg24490338	chr1	154191578	TPM3
cg12850636	chr19	3727604	TJP3
cg24478387	chr7	56064155	SUMF2
cg01546430	chr5	157180825	ITK
cg07498879	chr22	30267052	OSM
cg01430430	chr7	76284995	SRRM3
cg07843027	chr16	75464937	RP11-77K12.1;TMEM170A
cg10891879	chr1	10693717	CASZ1
cg08579995	chr19	19745421	CTC-559E9.12
cg04640913	chr20	46251876	CDH22
cg18989919	chr3	133929740	C3orf36
cg03580247	chr17	44268120	SLC4A1
cg23324787	chr11	36598144	C11orf74;RAG2
cg12619509	chr16	2236600	DNASE1L2;RP11-304L19.12
cg20485165	chr20	45124408	WFDC12
cg25089231	chr6	148746606	UST
cg02865818	chr5	168292209	WWC1
cg06189133	chr19	17821186	INSL3
cg08894534	chr2	17753220	GEN1;SMC6
cg18630855	chr2	37232051	ENSG00000272054;NDUFAF7;CEBPZ
cg04798796	chr10	87095726	NUTM2A-AS1;SHLD2
cg15096123	chr19	50910681	KLK4
cg03712038	chr19	53103768	ZNF160
cg06980460	chr11	49208996	FOLH1
cg21567332	chr11	1480410	MOB2
cg26504906	chr6	27247896	PRSS16
cg24105685	chr9	92536687	CENPP;ECM2
cg24968786	chr11	66593329	CCDC87;CCS
cg26232558	chr17	3292514	OR3A1;RP11-64J4.2
cg19100810	chr3	12841469	AC034198.1;CAND2;RPL32;SNORA7A
cg16746737	chr4	102869142	CISD2;UBE2D3
cg26853640	chr19	38389033	GGN;SPRED3
cg02691091	chr17	47915445	SP2;SP2-AS1
cg19744952	chr19	42284814	CIC
cg26538442	chr16	66961044	CES3;RP11-361L15.4
cg06073471	chr3	101779013	NXPE3
cg13482485	chr1	98662231	SNX7
cg25836301	chr14	100825969	MEG3;MEG3_1
cg09922115	chr12	109996441	GIT2
cg11540997	chr15	45115620	DUOX2;DUOXA2
cg01739167	chr17	4903049	CHRNE
cg10667970	chr1	11664000	FBXO6
cg15631323	chr14	33951262	EGLN3
cg19275050	chr8	121641379	HAS2;HAS2-AS1
cg27413508	chr20	31637714	COX4I2
cg22271212	chr19	3028788	TLE2
cg11052068	chr6	110180696	CDC40;WASF1
cg26130726	chr6	83860120	CEP162
cg11795262	chr19	19458765	GATAD2A
cg13360150	chr11	27507045	BDNF-AS;LIN7C
cg25402049	chr1	13703380	PRDM2
cg19486673	chr19	54573551	LILRA1;LILRA2
cg04681849	chr8	17576951	PDGFRL
cg16323498	chr17	18039812	ATPAF2;GID4
cg12232463	chr2	100310188	LONRF2
cg24205633	chr7	97117616	SDHAF3
cg08274552	chr2	219627112	AC009955.8;SLC4A3
cg23397015	chr2	120344856	INHBB
cg20302307	chr14	73458662	NUMB
cg21478222	chr1	205632444	ELK4
cg07655627	chr5	103563028	NUDT12
cg27318281	chr18	35498755	INO80C;RP11-322E11.6
cg16962970	chr1	178093551	RASAL2;RASAL2-AS1
cg00833393	chr9	35731641	CREB3;MIR6853;TLN1
cg22285897	chr16	48244162	ABCC11;LONP2
cg21561142	chr6	18264977	DEK
cg08733315	chr15	40108862	SRP14-AS1;RPLP0P10;PLCB2;BUB1B;BMF
cg06233503	chr11	2791444	KCNQ1
cg20583316	chr7	101127195	SERPINE1
cg15693736	chr13	113355197	GRTP1;GRTP1-AS1
cg08541219	chr4	107720131	PAPSS1
cg06665322	chr1	167090128	GPA33
cg10294797	chr14	70808914	MAP3K9;RP6-65G23.3
cg12847373	chr13	77919214	EDNRB;RNF219-AS1
cg03705396	chr3	183825892	MAP6D1
cg01489608	chr16	67945160	LCAT;SLC12A4
cg08872483	chr9	93450907	FAM120A;FAM120AOS
cg11706163	chr5	39364393	C9
cg15819171	chr22	43812655	EFCAB6;RP3-388M5.9
cg02729506	chr1	21936918	HSPG2
cg24335895	chr19	36152869	COX7A1
cg20524216	chr3	47513610	ELP6
cg21663122	chr6	26250708	HIST1H2BH;HIST1H3F
cg11212609	chr17	7252080	ELP5
cg27347104	chr12	6124491	VWF
cg22950391	chr6	28142160	ZKSCAN8;ZSCAN12;ZKSCAN3;ZKSCAN4
cg13802364	chr11	63916634	RCOR2
cg13613532	chr11	108467670	C11orf65
cg10913563	chr8	142727396	CTD-2292P10.2;CTD-2292P10.4;THEM6
cg24104611	chr22	45241251	KIAA0930
cg18085517	chr15	31102082	TRPM1
cg26514492	chr14	105065556	GPR132
cg25864727	chr21	25430763	LINC00158
cg25124030	chr11	73787233	MRPL48
cg01687711	chr10	72626402	MICU1
cg19298821	chr5	126631665	TEX43
cg20803370	chr1	161166372	PPOX
cg10823926	chr1	145885885	ANKRD35
cg20758803	chr1	113390550	MAGI3
cg26205131	chr5	1444763	SLC6A3
cg03403539	chr7	23182060	ENSG00000226816;NUPL2
cg17100322	chr6	111873410	FYN
cg02850821	chr12	25250746	KRAS
cg17499294	chr4	99034743	METAP1
cg22997415	chr1	111428398	OVGP1
cg00887101	chr11	62653106	INTS5;RP11-831H9.11
cg27040030	chr16	275184	ARHGDIG;RGS11
cg09926892	chr20	35742491	RBM39
cg03209127	chr1	235504799	B3GALNT2
cg17686885	chr17	54900408	TOM1L1
cg01267315	chr1	44405304	RNF220
cg15503799	chr1	156767689	HDGF;PRCC
cg18735146	chr13	20566467	IFT88;RP11-476H16.1
cg21937169	chr7	66076150	ASL
cg07806164	chr3	23203197	UBE2E2;UBE2E2-AS1
cg07452799	chr10	34814941	PARD3;PARD3-AS1
cg14665389	chr10	112951056	RP11-57H14.2;TCF7L2
cg07965839	chr15	80059337	ZFAND6
cg16729794	chr3	39467704	MOBP
cg01862366	chr10	93894401	SLC35G1
cg02215538	chr5	140402456	ANKHD1
cg11395975	chr16	2205949	MLST8
cg23889010	chr20	45254349	SLPI
cg22477971	chr1	22658101	C1QB
cg21842664	chr2	230713752	CAB39
cg00654816	chr4	4289684	LYAR;ZBTB49
cg25635500	chr22	29316150	RASL10A
cg18596794	chr1	167720654	MPZL1
cg15875120	chr10	15860606	FAM188A
cg26984805	chr10	69416745	TACR2
cg01195127	chr2	32278012	YIPF4
cg18851831	chr19	39834344	SERTAD3;FBL
cg15398448	chr19	49850714	PTOV1;PTOV1-AS1
cg12351433	chr2	48755818	LHCGR;RP11-310N16.1;STON1-GTF2A1L
cg21228284	chr16	72093619	DHX38;TXNL4B
cg20434811	chr3	150703936	ERICH6;ERICH6-AS1
cg12467191	chr15	74781727	CLK3;ULK3;CPLX3;LMAN1L;CSK
cg21774863	chr4	13484874	RAB28
cg02940164	chr11	3808741	PGAP2
cg13058581	chr11	130002990	LINC00167;PRDM10
cg08012287	chr11	66547827	ACTN3
cg17770886	chr10	133307827	TUBGCP2;ZNF511
cg11225935	chr12	389312	CCDC77;KDM5A
cg13415850	chr2	73232714	CCT7;PRADC1
cg09441152	chr18	79952293	PQLC1
cg22783363	chr8	23164040	TNFRSF10D
cg04155026	chr16	67807366	RANBP10;TSNAXIP1
cg04047710	chr21	32771025	C21orf62-AS1;PAXBP1
cg13669740	chr3	114293986	TIGIT
cg02994216	chr2	120253403	RALB
cg25422943	chr13	67230601	PCDH9
cg11628487	chr9	128688694	SET
cg00651216	chr6	44245983	HSP90AB1
cg04365980	chr16	78022839	CLEC3A;RP11-281J9.2
cg14134153	chr5	172959665	CTC-308K20.1;RPL26L1
cg05872485	chr12	56687402	PAN2;BAZ2A;RN7SL809P;NEMP1;PRIM1;PTGES3
cg14717946	chr1	205121713	RBBP5
cg09009380	chr1	201283846	PKP1
cg21732383	chr6	169254597	THBS2
cg09476523	chr8	22999122	RHOBTB2
cg12962778	chr12	54384528	RP11-753H16.3;RP11-753H16.5;ZNF385A
cg01892689	chr8	96644844	CPQ
cg05603623	chr19	7943196	TIMM44
cg03371306	chr4	152534887	DKFZP434I0714;FBXW7
cg02171545	chr15	24848219	RP11-385H1.1;SNRPN
cg10264187	chr11	47408162	RP11-750H9.5;SLC39A13
cg24264578	chr16	3355902	OR2C1
cg19366178	chr15	52192660	GNB5;MYO5C;RP11-430B1.2
cg22799850	chr7	103074424	ARMC10;FBXL13
cg16722118	chr7	143902889	TCAF1
cg25500444	chr11	86375059	CCDC81
cg09382850	chr7	106112701	SYPL1
cg01594262	chr19	38315505	SPINT2;CATSPERG;KCNK6
cg02683985	chr7	519433	FLJ44511;PDGFA
cg09107315	chr1	78045804	GIPC2
cg11064558	chr21	42010274	ZBTB21;ZNF295-AS1
cg01816336	chr10	87505447	MINPP1
cg26817573	chr15	63834530	HERC1
cg06347928	chr2	162318616	GCA;IFIH1
cg07028869	chr12	49347381	DNAJC22
cg27207041	chr17	51261321	UTP18;MBTD1
cg08064891	chr19	49851997	PTOV1;PTOV1-AS1
cg11378484	chr3	63863019	THOC7
cg24242194	chr7	76048096	MDH2;STYXL1
cg23560113	chr2	69914157	MXD1
cg21800088	chr4	56978765	NOA1;POLR2B
cg20940661	chr2	17878819	KCNS3
cg26356176	chr5	54517550	SNX18
cg11953824	chr9	108935265	FAM206A;IKBKAP
cg17757055	chr4	74932897	PARM1
cg25923018	chr1	212414456	TMEM206
cg11852814	chr3	111674741	PLCXD2
cg15459742	chr9	109013284	CTNNAL1
cg06648029	chr3	119780902	NR1I2
cg26802333	chr16	56682270	MT1A;MT1X;RP11-343H19.2
cg11891504	chr14	22956700	HAUS4;RP11-298I3.5
cg17534899	chr3	12968009	IQSEC1
cg25417405	chr15	50181932	ATP8B4;SLC27A2
cg18491230	chr7	36389992	KIAA0895
cg26900154	chr2	26558863	OTOF
cg12433691	chr2	108448858	GCC2
cg22536398	chr16	2471658	NTN3
cg10574499	chr16	67884851	CTC-479C5.10;NRN1L
cg08084415	chr19	32345508	ZNF507
cg06421707	chr20	25247669	PYGB
cg24091474	chr19	35908283	TYROBP
cg19447966	chr11	12764226	TEAD1
cg00116234	chr9	18474245	ADAMTSL1
cg10294836	chr19	39834106	DYRK1B
cg17574251	chr17	35121670	FNDC8;RAD51D;RAD51L3-RFFL
cg16913124	chr3	50300822	HYAL1;HYAL3;NAT6
cg11961618	chr11	2930614	PHLDA2
cg09768944	chr9	122828430	PDCL
cg15982308	chr6	32178053	AGPAT1;RNF5
cg04856043	chr2	20651544	HS1BP3
cg06611744	chr13	27270481	RASL11A
cg27223047	chr5	128539132	FBN2;SLC27A6
cg15868151	chr13	95301251	ABCC4
cg14175580	chr1	200739923	CAMSAP2
cg11008571	chr13	32416373	N4BP2L1
cg22984616	chr6	57172737	BAG2;RP11-203B9.4
cg03402775	chr3	108589300	DZIP3;KIAA1524
cg08376864	chr3	193240937	HRASLS
cg15486645	chr11	27506942	BDNF-AS;LIN7C
cg13438543	chr5	77775701	TBCA
cg22635155	chr11	72674031	PDE2A
cg07950803	chr1	158254144	CD1A
cg12780286	chr3	121834739	EAF2;IQCB1
cg07558455	chr1	62319091	KANK4
cg09947274	chr2	27217047	ATRAID;CAD
cg21721126	chr8	108443872	EMC2
cg18059088	chr4	11428729	HS3ST1
cg17746675	chr3	11846823	TAMM41
cg06906435	chr14	98711440	C14orf177
cg17240454	chr6	34556501	SPDEF
cg09179743	chr9	27524438	IFNK;MOB3B
cg11956146	chr18	24139010	CABYR
cg14738823	chr12	14938024	ERP27
cg07091958	chr15	41417326	RTF1
cg16604218	chr1	44986933	EIF2B3
cg17582777	chr1	155077624	EFNA3;RP11-540D14.8
cg04898443	chr2	241315080	HDLBP;SEPT2
cg27138584	chr2	47569642	KCNK12
cg12420104	chr9	977109	DMRT3
cg26408003	chr14	22957877	HAUS4;MIR4707;RP11-298I3.5
cg26062856	chr15	25864278	ATP10A;RP11-2C7.1
cg25791888	chr21	43660151	HSF2BP;RRP1B
cg01294702	chr17	76140897	FOXJ1;RP11-449J21.5
cg08952029	chr11	74731855	CHRDL2
cg09462576	chr1	228110172	MRPL55
cg10453365	chr15	89496678	RHCG
cg16303562	chr8	16192824	MSR1
cg18552413	chr1	159204820	ACKR1;CADM3-AS1
cg17872064	chr2	202265715	NOP58
cg11260848	chr11	44304710	ALX4
cg20932053	chr12	68964313	CPM
cg00655779	chr2	73233940	CCT7;PRADC1
cg13824734	chr17	38752985	PSMB3
cg07642638	chr20	5911140	CHGB
cg20832020	chr3	114294065	TIGIT
cg12558519	chr19	18637207	CRTC1;KLHL26
cg24362401	chr18	41955261	PIK3C3
cg04794901	chr6	159788871	MRPL18;TCP1
cg01738359	chr13	48304503	LINC00441;RB1
cg13836770	chr1	12166856	MIR7846;TNFRSF1B
cg22171829	chr7	95596208	AC002451.3;PDK4
cg10583382	chr11	31509817	ELP4;IMMP1L
cg10218426	chr13	52455303	CKAP2;RP11-245D16.4
cg22940152	chr20	64037749	LINC00176;ZNF512B
cg04502814	chr5	42811850	SEPP1
cg04548841	chr1	224357521	CNIH4
cg09514038	chr16	19455945	TMC5
cg21104946	chr22	45977650	CR536603.1;WNT7B
cg04853958	chr11	2992314	NAP1L4
cg07557424	chr9	34613046	RPP25L
cg07790638	chr4	112587419	ZGRF1
cg09945801	chr8	31032623	PURG;WRN
cg13625113	chr9	122913300	RC3H2;ZBTB6
cg26606064	chr11	125569174	EI24
cg20751395	chr11	2572923	KCNQ1
cg22598744	chr9	5890866	KIAA2026;MLANA
cg25047102	chr16	31094997	RP11-196G11.1;RP11-196G11.3;VKORC1
cg06890553	chr19	44052332	AC084219.2;ZNF223
cg05433460	chr11	46699363	ARHGAP1;ZNF408
cg10958402	chr3	141738040	RNF7
cg20289949	chr2	42792474	HAAO
cg12347740	chr16	70646477	IL34
cg18885999	chr1	47333639	CMPK1
cg04301614	chr4	37584371	C4orf19
cg13514050	chr20	34872782	ACSS2;GGT7
cg02124291	chr19	14828448	OR7A5
cg19470701	chr20	63521279	PPDPF
cg26614073	chr3	47476329	SCAP
cg07349094	chr2	100142552	AFF3
cg04636557	chr1	231336678	SPRTN
cg20469837	chr2	157257788	GALNT5
cg12610070	chr10	69452006	TSPAN15
cg17045009	chr8	66667547	C8orf44;C8orf44-SGK3;VCPIP1
cg07599644	chr11	33672320	KIAA1549L;RP4-541C22.5
cg10662787	chr1	206612062	EIF2D
cg16417437	chr11	85647723	TMEM126A
cg00917893	chr3	58434054	PDHB
cg06516124	chr11	32429045	WT1
cg26336164	chr19	4791668	AC005523.3;FEM1A
cg14119774	chr5	77492235	WDR41
cg26750747	chr11	72188922	FOLR1;RP11-807H22.7
cg04084157	chr7	101165768	VGF
cg03815350	chr12	53269258	ESPL1
cg11102794	chr11	8264040	LMO1
cg12894629	chr3	196215846	PCYT1A;SLC51A
cg23519022	chr1	19419710	CAPZB
cg04355435	chr1	43270619	EBNA1BP2;TMEM125
cg04947578	chr19	4669916	MYDGF
cg24835159	chr17	58417193	RNF43
cg19903229	chr14	57493932	C14orf105
cg06179485	chr1	32901800	TMEM54
cg11378686	chr6	43368540	ZNF318
cg11984608	chr3	190387766	CLDN16
cg15399561	chr8	98117711	HRSP12;POP1
cg27032184	chr22	46335232	TRMU
cg25817752	chr1	26112039	PDIK1L
cg09424896	chr19	16173540	CIB3
cg21751787	chr5	177351503	LMAN2
cg08209133	chr4	48483607	SLC10A4
cg11736869	chr2	61018001	PEX13;PUS10
cg05306735	chr7	64903197	ZNF273
cg11594131	chr2	61538225	XPO1
cg14887509	chr1	27490270	WASF2
cg04149472	chr8	18208635	NAT1
cg12598178	chr17	82374402	UTS2R
cg18604842	chr22	21632901	CCDC116
cg09842540	chr19	49877788	AKT1S1;PNKP;TBC1D17
cg11490446	chr14	73136215	PSEN1
cg06093279	chr8	17800783	MTUS1;RP11-156K13.1
cg22956956	chr3	196082484	TFRC
cg11061603	chr6	34425553	RPS10;RPS10-NUDT3
cg12688670	chr16	29790281	KIF22
cg06882877	chr1	156248010	PAQR6
cg09527362	chr6	73452419	MB21D1
cg17826679	chr19	10625362	SLC44A2
cg19026306	chr9	35116528	FAM214B
cg25293251	chr14	92793826	GOLGA5
cg00904574	chr1	44800006	PLK3
cg24573501	chr5	76818548	F2RL1
cg24176037	chr6	133952870	TBPL1
cg08878744	chr1	152811198	LCE1B
cg05389183	chr5	123037247	PPIC;RP11-359P5.1
cg18671950	chr15	48644756	FBN1;RP11-227D13.1
cg11328541	chr19	14800077	OR7A5;OR7C1
cg14950072	chr18	7118123	LAMA1
cg27522780	chr12	120725690	ACADS
cg20375554	chr1	155978338	ARHGEF2;RP11-336K24.12
cg15576233	chr8	79767697	HEY1;RP11-27N21.3
cg26551843	chr14	74923304	RPS6KL1
cg09893068	chr1	45623921	CCDC17
cg05824432	chr16	2251221	ECI1
cg15901783	chr13	76887291	AC000403.1;AC000403.4;KCTD12
cg27560292	chr11	6611653	TAF10
cg12020639	chr1	109984627	AHCYL1
cg27201297	chr3	37860922	CTDSPL;ITGA9-AS1
cg08190044	chr1	154325859	ATP8B2
cg01119135	chr1	207032180	C1orf116;C4BPB
cg22388943	chr14	103333419	EIF5;RP11-45P15.4
cg03846767	chr1	3690728	TP73
cg21243909	chr1	17439727	RCC2
cg14242042	chr12	24562316	RP11-444D3.1
cg10063179	chr4	186555172	MTNR1A;RP11-215A19.2
cg14535518	chr19	35291112	MAG
cg15416233	chr10	100745509	PAX2
cg04856203	chr5	119071563	CTB-161M19.4;DMXL1
cg26141626	chr7	124766134	GPR37
cg00075967	chr15	74203013	RP11-60L3.1;STRA6
cg02854288	chr3	61251237	FHIT
cg20222911	chr14	105419687	MTA1;RP11-521B24.3;TEX22
cg02569086	chr12	26832739	ITPR2
cg04884732	chr2	241102601	MTERF4
cg07975813	chr12	6851930	SPSB2;TPI1;USP5;CDCA3
cg17243643	chr12	55720485	RDH5;RP11-644F5.10
cg13906548	chr16	75566666	GABARAPL2;RP11-77K12.8
cg20557567	chr6	33271917	RPS18;VPS52
cg05396987	chr4	121765114	PP12613;TMEM155
cg10537269	chr14	58427740	KIAA0586;TIMM9
cg05475028	chr4	13627964	BOD1L1
cg24911803	chr19	10120051	EIF3G
cg13438834	chr22	45310649	FAM118A
cg03897136	chr1	59814650	HOOK1
cg16068833	chr1	26318024	CD52;UBXN11
cg10500716	chr1	111450526	ATP5F1;WDR77
cg04732193	chr1	209685236	HSD11B1;RP1-28O10.1
cg16195804	chr12	123232503	C12orf65;MPHOSPH9
cg04541293	chr20	43190485	PTPRT;RP1-269M15.3
cg26259865	chr16	2830358	ZG16B
cg10634217	chr6	159790758	MRPL18;TCP1
cg15034135	chr5	129460475	ADAMTS19;ADAMTS19-AS1
cg22500004	chr1	68050589	ARL5AP3;DIRAS3;GNG12-AS1
cg06818777	chr17	50469259	ACSF2;CHAD
cg24794734	chr1	99850558	AGL
cg06134936	chr10	68074734	HERC4
cg27376817	chr7	76302571	HSPB1
cg09547777	chr1	160190442	CASQ1
cg01471713	chr1	220690937	C1orf115
cg11714502	chr9	127877933	AK1;RP11-203J24.9
cg13084429	chr10	114239262	VWA2
cg27227156	chr11	114559563	NXPE1
cg23150609	chr1	32818391	S100PBP;YARS
cg15860839	chr14	61762612	RP11-618G20.1;SNAPC1
cg19514928	chr1	95118080	TMEM56;TMEM56-RWDD3
cg07142319	chr1	20120164	PLA2G2D
cg00987379	chr8	28386869	FBXO16;ZNF395
cg12025941	chr12	106583296	RFX4;RP11-144F15.1
cg18081104	chr1	151853647	THEM5
cg18660898	chr1	151058492	CDC42SE1;MLLT11
cg00012199	chr14	20682865	ANG;RNASE4
cg08169325	chr12	130839578	STX2
cg15770654	chr1	12018764	MIIP;RP5-1077B9.5
cg01374047	chr16	3024169	HCFC1R1;THOC6
cg03192551	chr17	44325784	SLC25A39
cg01275830	chr10	102451992	C10orf95;RPARP-AS1
cg21194776	chr10	73554370	USP54
cg01226811	chr12	21774678	KCNJ8
cg08995424	chr12	53677107	ATP5G2
cg02551396	chr20	44187242	JPH2
cg19751300	chr18	46756436	RP11-742D12.2;ST8SIA5
cg18904346	chr9	124011377	LHX2
cg07327328	chr20	35454809	CEP250;GDF5;MIR1289-1
cg15802898	chr9	97852919	FOXE1
cg19548738	chr7	143901609	TCAF1
cg20427865	chr16	57372441	CX3CL1
cg26645834	chr20	57329819	SPO11
cg13526689	chr14	74882452	DLST
cg04660234	chr9	37800487	DCAF10;EXOSC3;RP11-613M10.9
cg05217755	chr19	42254824	AC006486.9;ERF
cg11837864	chr2	219178799	CNPPD1;FAM134A
cg11668512	chr20	41300940	ZHX3
cg27648946	chr10	61001107	RHOBTB1
cg11977634	chr6	30884922	DDR1
cg27119222	chr11	2698999	KCNQ1;KCNQ1OT1
cg01152499	chr1	117605698	AL157902.3;FAM46C
cg22947000	chr16	81238676	BCO1
cg06139836	chr10	129964697	EBF3
cg03167883	chr8	48590407	AC026904.1;RP11-770E5.1
cg24471867	chr19	35716969	KMT2B;ZBTB32
cg14534967	chr7	73738809	ABHD11
cg05429895	chr9	117704362	TLR4
cg04391111	chr1	3651440	TP73;WRAP73
cg19522294	chr3	111071736	PVRL3;PVRL3-AS1
cg10501065	chr11	2143746	IGF2;IGF2-AS;INS-IGF2
cg24169822	chr7	27131375	HOXA-AS2;HOXA-AS3;HOXA3;HOXA4;RP1-170O19.22
cg02239021	chr1	54199760	CYB5RL;MRPL37;RP11-446E24.4
cg14662756	chr12	53507621	NPFF;RP11-793H13.10
cg11203041	chr12	16347251	MGST1
cg26896762	chr5	51383527	CTD-2314G24.2;ISL1
cg05508558	chr1	207454027	CR2
cg26512148	chr14	50232279	SOS2
cg13948987	chr6	55174461	HCRTR2
cg06531741	chr11	113904728	HTR3B
cg08658594	chr12	10909436	PRH1;PRH1-PRR4;PRR4;TAS2R13
cg03658471	chr10	50623678	SGMS1;SGMS1-AS1
cg23918676	chr2	68063365	C1D
cg22266967	chr4	6693971	LOC93622;BLOC1S4;S100P
cg19931106	chr2	37084749	GPATCH11;HEATR5B
cg21282997	chr2	102419375	IL18RAP
cg05600717	chr13	51804608	INTS6;WDFY2;DHRS12
cg27160701	chr12	54854640	MUCL1
cg01021485	chr15	64356025	CSNK1G1;CTD-2116N17.1
cg06493080	chr17	48610948	HOXB7
cg22248011	chr6	52577583	MCM3;EFHC1;TRAM2;TRAM2-AS1
cg19576304	chr18	59272790	RAX
cg01236137	chr5	32585420	SUB1
cg11884546	chr16	31355056	ITGAX
cg20263942	chr9	86100046	GOLM1
cg13382714	chr14	31025796	STRN3;AP4S1
cg16517394	chr1	173207223	TNFSF4
cg14609458	chr11	32829631	PRRG4
cg04682845	chr3	44862567	KIF15;TMEM42
cg16544272	chr17	36535187	MYO19;PIGW
cg07310951	chr19	56839135	PEG3;ZIM2
cg16070444	chr22	38272317	TMEM184B
cg20022511	chr1	1013360	ISG15;RP11-54O7.11
cg03026462	chr14	37595285	FOXA1;TTC6
cg27170298	chr2	218660064	BCS1L;ZNF142
cg22308759	chr17	57987567	RP11-159D12.3;VEZF1
cg23828595	chr10	51073850	PRKG1
cg09658342	chr2	70248868	C2orf42;TIA1
cg17741106	chr2	18560856	NT5C1B-RDH14;RDH14
cg11397854	chr3	12967378	IQSEC1
cg15645309	chr14	75522404	BATF
cg24523758	chr2	180980278	AC104076.3;UBE2E3
cg13652653	chr4	41935017	TMEM33
cg20053799	chr19	48469081	CTC-273B12.5;CTC-273B12.7;CYTH2
cg06119575	chr9	105662624	TAL2
cg23130254	chr2	176099860	HOXD12
cg10559803	chr1	178724762	RALGPS2;RP11-428K3.1
cg25119415	chr1	158830145	MNDA
cg22181664	chr1	86468642	CLCA1
cg03538436	chr12	117361565	NOS1
cg23222573	chr20	13785017	ESF1;NDUFAF5
cg19332303	chr3	149752123	COMMD2
cg17145806	chr1	6235477	ICMT;LINC00337
cg25430696	chr17	2336720	SGSM2;TSR1
cg13453139	chr17	8911945	PIK3R5
cg07099407	chr6	43060192	KLC4;MRPL2
cg22395192	chr1	27012944	FAM46B
cg23256971	chr11	72081160	LRTOMT;NUMA1
cg21457147	chr13	45194560	GTF2F2;KCTD4
cg24652271	chr20	10674057	JAG1
cg15824056	chr6	157981229	SYNJ2
cg01882179	chr12	93570877	SOCS2;SOCS2-AS1
cg09965258	chr9	14313763	ZDHHC21;NFIB
cg09331011	chr18	11689285	GNAL
cg10654016	chr12	66130631	LLPH;LLPH-AS1;RP11-745O10.4
cg22244122	chr9	133376827	SURF6
cg03640568	chr22	38506618	DDX17
cg19302283	chr4	74795188	BTC
cg23889021	chr2	218399850	CTDSP1;RP11-378A13.2
cg14088161	chr7	100657420	ACTL6B
cg18434152	chr1	110450902	PROK1
cg19863740	chr22	44180989	PARVG
cg08771731	chr5	17216325	AC091878.1;BASP1
cg22682953	chr12	112419422	PTPN11;RPL6
cg23181133	chr19	41796880	CEACAM3
cg21380294	chr15	84601576	RP11-182J1.17;ZSCAN2
cg05937182	chr7	116953602	ST7;ST7-AS1;ST7-OT4;ST7-OT4_1;ST7-OT4_2
cg02245418	chr1	145825437	POLR3C;RNF115
cg26104206	chr8	22231590	PHYHIP
cg15195276	chr9	111037656	LPAR1
cg13700897	chr8	108083836	RSPO2
cg10430690	chr3	124094749	KALRN
cg19335327	chr19	56840274	MIMT1;MIMT1_1;PEG3;ZIM2
cg16307860	chr1	222713609	ENSG00000272750;BROX
cg05998244	chr2	100309195	LONRF2
cg06500476	chr4	37583332	C4orf19
cg13980308	chr7	140673435	ADCK2;DENND2A
cg06245154	chr19	45370055	ERCC2
cg00491404	chr1	109763969	EPS8L3;GSTM5;RP4-735C1.4
cg22789545	chr20	33283546	BPIFB1
cg17714794	chr5	173144563	BNIP1;CTC-209H22.3
cg11170179	chr19	51019511	KLK10
cg20880234	chr13	19957479	ZMYM2
cg03140978	chr1	24401637	STPG1
cg18602314	chr5	180353802	GFPT2
cg00804392	chr4	40196975	RHOH
cg00848397	chr17	36592164	DHRS11
cg12437239	chr3	168096335	GOLIM4
cg15750705	chr1	34761106	GJB4;SMIM12
cg25898500	chr16	1827263	FAHD1;HAGH
cg06051311	chr6	30163224	TRIM15
cg13314167	chr9	111795273	C9orf84
cg11908570	chr1	175192908	KIAA0040
cg05660795	chr7	45888404	IGFBP1
cg16270890	chr16	1825962	FAHD1;HAGH
cg04237663	chr8	109974790	KCNV1
cg24493940	chr12	131829133	MMP17
cg01169778	chr9	133163303	GBGT1
cg15525002	chr1	155244512	GBA
cg06487986	chr1	7783504	PER3
cg15755406	chr19	13748323	CCDC130
cg00168942	chr10	35605502	GJD4
cg20096208	chr11	94973348	CWC15;KDM4D
cg02403232	chr12	132828534	CHFR;GOLGA3
cg04576855	chr2	64653604	SERTAD2
cg26949796	chr14	34714157	CFL2
cg06100291	chr1	35770281	CLSPN
cg18201077	chr2	6877656	RSAD2
cg13474750	chr22	37641401	GGA1;SH3BP1
cg11300809	chr2	222423918	SGPP2
cg08670691	chr1	3752378	CCDC27
cg21089667	chr3	149087475	HLTF;HLTF-AS1
cg00453193	chr7	116210996	RP11-667F14.1;TES
cg08673615	chr1	23825285	HMGCL
cg20879768	chr18	47035765	KATNAL2;TCEB3B
cg17569486	chr2	223837550	AP1S3
cg12940073	chr16	48146753	ABCC12
cg21747271	chr11	67482581	AIP
cg22016649	chr11	818917	PNPLA2
cg00040861	chr19	2328392	LLfos-48D6.2;LSM7;SPPL2B
cg02342494	chr12	31659112	KIAA1551
cg04587910	chr2	219161022	NHEJ1;RP11-33O4.2
cg11310692	chr6	136822498	PEX7
cg27072387	chr2	32946632	LTBP1;Y_RNA
cg06855803	chr19	10339688	ICAM3
cg00554682	chr2	184598405	ZNF804A
cg13861644	chr12	130337741	PIWIL1
cg02126638	chr15	42548589	HAUS2;LRRC57
cg22305782	chr16	30925893	FBXL19
cg06808983	chr17	44070924	G6PC3
cg16905311	chr10	18659470	ARL5B;NSUN6
cg18135555	chr8	22275479	CTD-2530N21.4;PIWIL2
cg13778073	chr5	133052122	HSPA4;RP11-485M7.2
cg13107169	chr4	40096618	N4BP2
cg17071536	chr14	57269347	AP5M1;EXOC5
cg12105450	chr2	201183377	CASP10
cg22960185	chr19	16661705	SMIM7;TMEM38A
cg10037068	chr2	174635344	AC018890.6;WIPF1
cg18194038	chr19	1270019	CIRBP;CIRBP-AS1
cg26324973	chr17	63622141	MAP3K3
cg15842884	chr20	5611279	GPCPD1
cg19764555	chr11	62547647	AHNAK;RP11-864I4.4
cg16360444	chr12	55708397	ITGA7
cg16797831	chr1	109114413	C1orf194;KIAA1324
cg17561452	chr16	84191101	ADAD2
cg04303269	chr11	95789980	FAM76B;CEP57
cg21306775	chr18	76690053	AC034110.1
cg12724357	chr11	67022814	SYT12
cg09998229	chr19	3606759	CACTIN;CACTIN-AS1
cg04314463	chr19	49866788	PNKP
cg09867157	chr6	31653158	APOM;BAG6
cg24170090	chr17	17041987	FLCN;PLD6;MPRIP-AS1;MPRIP
cg19419801	chr4	25234090	PI4K2B
cg17800442	chr16	30896912	CTF1
cg01470283	chr20	35954187	CNBD2;SCAND1
cg15811427	chr19	51750969	FPR1;FPR2
cg23830037	chr17	18088004	ENSG00000264885;DRG2
cg20401945	chr16	29901139	CDIPTOSP;CDIPT;INO80E
cg23310538	chr12	45216669	ANO6;PLEKHA8P1
cg27563778	chr4	99511109	C4orf17
cg15293750	chr10	17201267	TRDMT1
cg06414605	chr3	194136103	HES1
cg20256494	chr22	29720450	CABP7;RP1-76B20.11;RP1-76B20.12
cg18424091	chr6	31814037	HSPA1A;HSPA1L
cg27286999	chr9	135075460	OLFM1
cg18902203	chr13	113583263	TFDP1
cg04629204	chr1	26021834	EXTL1
cg07421682	chr15	101490647	PCSK6
cg24849648	chr7	121323965	WNT16
cg23769143	chr3	12159167	SYN2;TIMP4
cg03019000	chr3	51670335	DCAF1;TEX264
cg21832150	chr1	966645	PLEKHN1
cg19403377	chr17	55722864	TMEM100
cg04853383	chr12	116738248	C12orf49;RNFT2
cg01405107	chr17	48594273	HOXB-AS3;HOXB3;HOXB5
cg06940574	chr1	6237068	ICMT;LINC00337
cg20654468	chr11	58575524	LPXN
cg08283293	chr5	176537813	RNF44
cg12167239	chr22	19179295	SLC25A1
cg00371195	chr11	46718931	F2
cg03242880	chr11	111512190	BTG4;MIR34B;MIR34C
cg09146695	chr4	108168345	LEF1;LEF1-AS1
cg09580336	chr1	116372500	ATP1A1-AS1;ATP1A1
cg24183958	chr7	50792476	GRB10
cg21643045	chr2	227813977	CCL20
cg13859541	chr3	30606310	TGFBR2
cg05663262	chr1	43464608	NA
cg19029220	chr2	63840688	UGP2
cg12821724	chr20	5009674	SLC23A2
cg26168975	chr1	222713677	AIDA;BROX
cg02216250	chr5	69492346	OCLN;RP11-241G9.3
cg17655576	chr19	4007181	PIAS4
cg23037403	chr5	178941182	ZNF454
cg26608199	chr13	113121812	F10
cg15357518	chr19	35629454	RBM42
cg24346637	chr1	110112670	UBL4B
cg16509569	chr12	54497850	NCKAP1L
cg17346022	chr14	34630889	SNX6
cg26306976	chr2	9424772	CPSF3;ITGB1BP1
cg07874520	chr1	151854057	THEM5
cg13744070	chr11	61430410	CPSF7;RP11-286N22.8;SDHAF2
cg13302823	chr8	144336130	SCRT1
cg18275051	chr1	202967986	CYB5R1
cg02032115	chr1	160099262	KCNJ10;ATP1A2;IGSF8
cg21145624	chr19	47419642	MEIS3
cg24881834	chr6	83431278	ME1
cg09395732	chr3	10815771	SLC6A11
cg21712685	chr6	35776828	CLPSL2
cg12348970	chr9	19786545	SLC24A2
cg01797043	chr16	1954685	RPL3L
cg10677144	chr18	3220108	MYOM1
cg12571423	chr13	36432611	CCNA1
cg14689355	chr2	147844830	ACVR2A
cg10539507	chr4	84499629	NKX6-1
cg09871043	chr6	52087563	PKHD1
cg08331840	chr8	36889242	KCNU1;TPT1P8
cg20052411	chr11	66843770	C11orf80;RCE1
cg13309018	chr9	128203482	CIZ1;DNM1
cg14469290	chr9	113402166	ALAD
cg04719766	chr11	2521350	KCNQ1
cg20652889	chr22	38755453	SUN2
cg10072995	chr9	93133674	NINJ1
cg11848539	chr6	47310086	TNFRSF21
cg07064406	chr20	44884423	YWHAB
cg05698069	chr8	22578733	PDLIM2
cg20088964	chr12	65823652	HMGA2;RPSAP52
cg16762195	chr17	42112797	DHX58
cg23381116	chr14	24147204	PSME2;RNF31
cg20103758	chr5	128965003	SLC27A6
cg07537523	chr12	24949377	BCAT1;RP11-662I13.2
cg09352789	chr10	109922935	RNU4-5P
cg27456885	chr21	30600594	KRTAP22-1
cg23681213	chr14	73713688	HEATR4;ELMSAN1;PNMA1
cg26516941	chr11	119101745	C2CD2L;DPAGT1
cg10334385	chr2	11132742	AC062028.1;C2orf50
cg25383093	chr6	83192442	PGM3;RWDD2A
cg14679587	chr12	56488540	GLS2
cg01117627	chr14	99684376	CYP46A1
cg13983870	chr7	120857944	TSPAN12
cg18211447	chr14	102305380	MOK
cg26637069	chr11	57236820	APLNR
cg03944089	chr6	134176241	SGK1
cg20613151	chr17	56913703	RP11-670E13.6;TRIM25
cg12417299	chr3	52770544	PBRM1
cg16351184	chr9	137578732	DPH7
cg16648841	chr1	56855012	C8A
cg11840540	chr19	35154093	FXYD5;FXYD7
cg24121436	chr14	59870972	RTN1
cg19357849	chr19	8006209	ELAVL1
cg08418978	chr13	95433715	CLDN10
cg04410834	chr11	119149135	ABCG4
cg13455369	chr4	13628135	BOD1L1
cg18811423	chr2	55693959	PNPT1
cg01869233	chr20	6054493	LRRN4
cg06417705	chr2	67397458	ETAA1
cg08261094	chr7	37916674	EPDR1
cg08881067	chr5	74767021	GFM2;NSA2
cg21554249	chr12	55996289	RAB5B;SUOX
cg20126158	chr5	10353220	AC012640.1;CTD-2256P15.2;MARCH6
cg24735937	chr5	176416922	CLTB
cg13870494	chr9	70043442	MAMDC2;MAMDC2-AS1
cg01063813	chr12	57111165	STAT6
cg10797195	chr1	45339666	MUTYH;TOE1
cg12541591	chr3	30606604	TGFBR2
cg00784357	chr7	6374246	RAC1
cg24997562	chr12	121038917	OASL
cg02192965	chr2	44275601	SLC3A1
cg17803430	chr1	207104979	C4BPA
cg21486954	chr17	44307921	RUNDC3A;RUNDC3A-AS1
cg15271594	chr3	51995916	RPL29
cg14489884	chr4	6709865	MRFAP1L1
cg15361750	chr19	47335875	C5AR2
cg06557606	chr8	53843664	ATP6V1H
cg00563845	chr3	58332578	PXK
cg02668581	chr2	216013617	XRCC5;PECR;MREG
cg25457331	chr6	16238316	GMPR
cg10313673	chr19	19538335	CILP2
cg25674286	chr1	111504293	ADORA3
cg22919728	chr3	126523647	CHST13
cg12937434	chr17	58328587	BZRAP1;BZRAP1-AS1
cg08097755	chr7	101165207	VGF
cg02913364	chr1	1273193	UBE2J2
cg23881725	chr3	38039151	DLEC1
cg14201417	chr9	133534935	ADAMTSL2
cg20998885	chr20	18814189	C20orf78;SCP2D1
cg12344605	chr17	12021602	MAP2K4
cg00643392	chr19	12836042	HOOK2;MAST1;RTBDN
cg22084336	chr3	33440909	UBP1
cg09699159	chr11	45093977	NA
cg21410991	chr5	51382617	CTD-2314G24.2;ISL1
cg17714030	chr16	179984	HBQ1
cg19593572	chr16	22297165	POLR3E
cg14795968	chr2	210225091	AC006994.2;ACADL
cg19859270	chr3	98532450	CPOX;GPR15
cg20404387	chr1	20552803	FAM43B
cg04237003	chr11	61754530	DKFZP434K028;MYRF
cg14658362	chr8	30384145	RBPMS;RBPMS-AS1
cg13645811	chr6	157982488	SYNJ2
cg12941931	chr19	4559787	SEMA6B
cg15994159	chr17	17681191	RAI1
cg03060925	chr19	40750425	C19orf54;SNRPA
cg01092561	chr8	9151171	FAM86B3P
cg01152019	chr2	176150316	AC009336.19;HOXD3;HOXD4;MIR10B
cg07410075	chr10	59906785	CCDC6
cg17010112	chr4	76305970	FAM47E-STBD1
cg02556718	chr16	29899273	ASPHD1;SEZ6L2
cg16256610	chr8	22141868	REEP4
cg21690892	chr6	42194690	GUCA1B
cg14091223	chr2	219279604	DNAJB2;TUBA4A
cg19536127	chr2	47177147	CALM2;RP11-761B3.1
cg17942553	chr1	150877904	ARNT
cg13325666	chr6	167827163	MLLT4;MLLT4-AS1
cg11538128	chr5	179060480	ZNF354C
cg24650353	chr7	75739019	HIP1
cg14820798	chr7	149624097	ZNF767P
cg07955887	chr18	8717928	MTCL1
cg27449489	chr17	82358984	TEX19
cg07038617	chr7	151227306	ABCF2
cg03277112	chr6	131628571	ENPP3;MED23
cg05406101	chr21	29019898	RWDD2B
cg05671350	chr11	74311303	P4HA3
cg08912400	chr20	63362075	CHRNA4;RP11-261N11.8
cg15587603	chr2	55233269	CLHC1;RPS27A
cg01550148	chr5	135399854	CTC-203F4.2;H2AFY
cg18428563	chr13	51222087	FAM124A
cg08763433	chr1	156282647	SMG5;TMEM79
cg14088811	chr11	47378443	SPI1
cg18806980	chr16	84404517	ATP2C2
cg08097657	chr3	50276565	SEMA3B
cg27367554	chr20	5950336	MCM8;TRMT6
cg12827555	chr14	74239328	VSX2
cg01017147	chr1	171840965	DNM3
cg11158430	chr3	191283624	UTS2B
cg03340261	chr6	135054762	CTA-212D2.2;HBS1L
cg03900104	chr19	45405866	CD3EAP;PPP1R13L
cg02500392	chr6	138218235	KIAA1244;PBOV1
cg19822214	chr19	54137423	CNOT3
cg13706352	chr17	14069379	COX10;COX10-AS1
cg09000112	chr5	107671864	EFNA5
cg08623787	chr1	165445374	RXRG
cg26651233	chr14	85529757	FLRT2;RP11-497E19.1
cg13301933	chr15	61229240	RORA
cg20822579	chr14	24339867	RIPK3
cg13894021	chr22	23145196	RSPH14
cg04719491	chr8	121641805	HAS2;HAS2-AS1
cg21242004	chr10	112445864	VTI1A;ZDHHC6
cg24651706	chr2	112584295	CHCHD5
cg05754631	chr4	143337656	GAB1
cg00176210	chr8	41797449	ANK1
cg04201526	chr6	49865993	CRISP1
cg06498267	chr5	45695820	HCN1
cg07190485	chr9	121369881	STOM
cg18344063	chr12	86838734	MGAT4C;RP11-202H2.1
cg20102673	chr12	49539756	KCNH3
cg12554857	chr4	94342868	HPGDS
cg17940740	chr22	30922457	MORC2-AS1
cg26917625	chr20	21303711	RP1-198K11.5;XRN2
cg07236358	chr12	120581389	POP5
cg21522303	chr17	76585249	ST6GALNAC2
cg05254747	chr8	22366424	SLC39A14
cg00577464	chr7	155812086	SHH
cg05257610	chr2	37230453	CEBPZ;NDUFAF7
cg26660631	chr1	46549822	KNCN;MKNK1-AS1
cg23338993	chr2	233691777	USP40;UGT1A6
cg09735598	chr1	183634760	ARPC5;RGL1
cg21022395	chr10	110962682	SHOC2
cg21011830	chr19	17860046	RPL18A
cg12419067	chr3	9933472	CRELD1;IL17RC
cg00318865	chr12	51952112	ACVR1B
cg07551659	chr15	57376967	CGNL1
cg21584430	chr22	24433494	ADORA2A;ADORA2A-AS1;SPECC1L-ADORA2A
cg08634539	chr14	60165270	DHRS7;PCNXL4
cg00217795	chr14	80211345	DIO2;DIO2-AS1
cg05840553	chr9	127450356	LRSAM1;RPL12
cg25374813	chr5	139383685	SLC23A1;PROB1
cg11434468	chr8	11201768	AF131215.8;XKR6
cg24495017	chr5	135034840	C5orf66;CTC-276P9.4;PITX1
cg01324261	chr4	173399227	SCRG1
cg16375728	chr17	82022735	LRRC45;STRA13
cg02744459	chr12	21501263	GOLT1B;RECQL
cg12243255	chr3	39153058	CSRNP1
cg11628282	chr3	179347836	MFN1
cg24329794	chr4	70839167	GRSF1
cg08735298	chr1	37807640	C1orf122;YRDC
cg07884474	chr20	2841170	PCED1A;VPS16
cg00547829	chr17	59892800	RPS6KB1;TUBD1
cg06111454	chr14	24368630	NFATC4
cg00995152	chr9	121734036	DAB2IP
cg22377998	chr22	20017358	ARVCF;TANGO2
cg21478490	chr5	177995990	PROP1
cg03681481	chr11	65787947	OVOL1
cg23451311	chr1	44213603	DMAP1
cg07980518	chr18	61893161	RNF152
cg20764656	chr14	64943761	CHURC1;CHURC1-FNTB;GPX2
cg08771429	chr7	92247060	ANKIB1;KRIT1
cg21722680	chr12	64452430	RP11-114F3.4;TBK1
cg20239949	chr8	58660079	NSMAF
cg08911391	chr1	20662097	DDOST
cg03940966	chr1	151909309	THEM4
cg08241785	chr5	76623456	F2RL2;IQGAP2
cg10029076	chr3	51385801	MANF
cg20023231	chr16	22813961	HS3ST2
cg02245378	chr2	222297052	CCDC140;PAX3
cg14614211	chr10	27745318	MKX;MKX-AS1
cg03361068	chr14	51094844	ENSG00000259055;TRIM9
cg14991487	chr2	176122676	HOXD-AS2;HOXD9
cg17711870	chr8	86342241	CTD-2284J15.1;WWP1
cg26657648	chr2	102153251	IL1R1
cg03885639	chr11	124611414	PANX3
cg20582984	chr20	58842178	GNAS;GNAS-AS1;GNAS-AS1_2
cg16616769	chr16	19715820	KNOP1;IQCK
cg00098162	chr10	88859816	NA
cg03039172	chr19	45769895	AC074212.6;DMPK;SIX5
cg06484397	chr9	36137135	GLIPR2
cg17240987	chr20	45792937	DNTTIP1;WFDC3
cg06534172	chr19	14419685	DDX39A
cg00231644	chr6	3158278	TUBB2A
cg25346576	chr17	30116834	MIR423;NSRP1;RP11-1148O4.2
cg17568035	chr17	28897793	DHRS13;FLOT2;RP11-20B24.4
cg17316750	chr15	40755694	RMDN3
cg05670348	chr22	33920328	LARGE
cg20821095	chr11	70203010	FADD
cg27263448	chr7	127997818	SND1;SND1-IT1
cg05158538	chr4	23889863	PPARGC1A
cg02720618	chr6	151808656	ESR1
cg05300132	chr14	69209558	EXD2;RP11-363J20.1
cg07882535	chr11	2424162	TRPM5
cg02360776	chr11	62754110	ZBTB3
cg22582569	chr11	111765701	PPP2R1B
cg14086647	chr22	31212036	LIMK2
cg15988232	chr3	47579637	CSPG5
cg21153758	chr5	52788158	CTD-2288O8.1;ITGA1;PELO
cg06823263	chr1	161045329	DEDD;ARHGAP30
cg23917399	chr5	119356056	TNFAIP8
cg15046693	chr19	33372970	CEBPG
cg10778415	chr7	66997289	TYW1
cg01579216	chr1	183591778	NCF2;SMG7
cg24137081	chr1	32205812	IQCC;RP4-622L5.7
cg26029902	chr20	58309369	PPP4R1L;RAB22A
cg25958361	chr2	99181069	C2orf15;MITD1;MRPL30;RP11-38C17.1
cg26909237	chr18	74147626	FBXO15;TIMM21
cg21376883	chr1	236686932	ACTN2
cg07935264	chr2	112836798	IL1B
cg12991365	chr3	53846826	CHDH;IL17RB
cg09527021	chr1	166876137	TADA1
cg24592364	chr5	14871627	ANKH;CTB-40H15.4
cg11792664	chr19	1605707	UQCR11
cg08314660	chr11	394199	PKP3
cg24473633	chr8	141128220	DENND3;RP11-809O17.1
cg21802726	chr20	35147454	EDEM2
cg08375941	chr3	98531538	CPOX;GPR15
cg19988449	chr15	83284056	BNC1;RP11-382A20.4
cg12468056	chr8	42052443	KAT6A
cg25123470	chr10	101843965	KCNIP2
cg14939691	chr3	53255965	TKT
cg01858173	chr11	62613207	EML3;ROM1
cg06714705	chr11	7485709	CTD-2516F10.2;OLFML1
cg00514407	chr2	224039909	SERPINE2
cg18521771	chr9	114610959	C9orf91
cg10106388	chr1	160862872	CD244
cg03005055	chr14	64540233	HSPA2;RP11-973N13.4
cg14860494	chr1	93909410	DNTTIP2;GCLM
cg12188560	chr9	34591194	CNTFR
cg06910100	chr19	17264282	USHBP1
cg00054706	chr2	68062840	C1D
cg06804431	chr1	145918834	GNRHR2;PEX11B
cg17615007	chr19	57614121	ZNF134
cg04454050	chr6	41154343	TREML1
cg11584690	chr19	42070044	GRIK5;ZNF574
cg17559711	chr14	22982515	AJUBA;RP11-298I3.4;RP11-298I3.5
cg23915008	chr19	39435688	RPS16;SUPT5H
cg24331162	chr11	1834435	SYT8
cg10080004	chr19	55180459	SYT5
cg20291222	chr12	75390761	CAPS2;GLIPR1L2
cg14511156	chr19	54100833	NDUFA3
cg10660256	chr5	79111860	BHMT;DMGDH
cg24069559	chr19	38851750	HNRNPL
cg19995014	chr19	35868870	APLP1
cg18089000	chr9	133164319	GBGT1
cg08747889	chr6	43076048	PTK7;RP11-387M24.5
cg06740897	chr17	48047459	AC004477.1;NFE2L1;RP5-890E16.2
cg24494008	chr3	160399050	IFT80;RP11-432B6.3;SMC4
cg01355739	chr20	58841833	GNAS;GNAS-AS1;GNAS-AS1_1;GNAS-AS1_2
cg08785534	chr11	68684359	GAL
cg21935292	chr12	64759151	GNS;RP11-629N8.3
cg23653008	chr12	132887833	ANKLE2;CHFR
cg09868597	chr5	113513745	YTHDC2
cg14319409	chr5	151924848	GLRA1
cg21329628	chr19	8308412	CD320;ELAVL1;NDUFA7
cg16826286	chr17	35939286	LYZL6
cg16984812	chr2	43636317	PLEKHH2
cg10467681	chr9	137189332	ANAPC2;SSNA1
cg14681055	chr10	102241504	PITX3
cg07441272	chr3	187139687	RPL39L
cg08293367	chr22	21735463	YPEL1
cg19382714	chr6	29657069	MOG
cg17903316	chr18	46601697	LOXHD1
cg02792677	chr19	10251950	MRPL4
cg05399360	chr6	31498226	MICB;Y_RNA
cg01356829	chr1	67307213	IL12RB2
cg23530288	chr11	236658	PSMD13;SIRT3
cg12723191	chr1	186460835	PDC;RP11-295K2.3
cg00250430	chr9	1051579	DMRT2
cg04206644	chr13	51452496	INTS6;INTS6-AS1
cg02737335	chr1	3463320	ARHGEF16
cg16257086	chr1	207752055	CD46
cg21215336	chr19	7888820	LRRC8E
cg11481793	chr1	33257119	ZNF362
cg19823847	chr6	138218569	KIAA1244;PBOV1
cg13264741	chr12	13980492	GRIN2B
cg16104446	chr8	47961391	MCM4;PRKDC
cg06145308	chr7	135510353	CNOT4
cg04215480	chr19	37779559	CTD-2554C21.1;ZNF573
cg25136045	chr5	64768932	CWC27;SREK1IP1
cg09458237	chr20	3731544	HSPA12B
cg14461963	chr10	12069050	DHTKD1
cg00585790	chr2	108588389	LIMS1
cg21230435	chr7	128775969	OPN1SW
cg23619829	chr8	65644209	MTFR1
cg17336076	chr10	87093851	FAM35A;GLUD1
cg11828089	chr7	72413136	CALN1
cg20908993	chr14	67359661	ATP6V1D;EIF2S1
cg23927367	chr11	134252908	ACAD8;THYN1
cg02628202	chr14	92748862	LGMN
cg22170618	chr9	127786370	CDK9
cg12998614	chr19	917068	KISS1R
cg02936740	chr4	68130277	TMPRSS11F
cg13492340	chr10	15720223	ITGA8
cg07730301	chr11	68010482	LOC105369361;ALDH3B1
cg06812844	chr21	44353899	TRPM2
cg20149998	chr11	73876563	COA4;PAAF1
cg14211646	chr1	26432505	DHDDS
cg25264554	chr3	142447947	XRN1
cg24887211	chr14	76826282	ANGEL1;LRRC74A
cg17597195	chr11	85628564	DLG2;TMEM126B
cg00058938	chr19	40218826	TTC9B
cg07719512	chr2	218381853	SLC11A1
cg21132104	chr15	45402156	GATM;SPATA5L1
cg17383958	chr19	49639967	RRAS
cg23983173	chr15	42272436	GANC;TMEM87A
cg07933199	chr3	192917847	MB21D2
cg06521852	chr22	37745412	RP1-37E16.12;TRIOBP
cg26723847	chr11	134225758	VPS26B;NCAPD3
cg09099022	chr1	89559063	LRRC8B
cg27304754	chr16	71358185	CALB2
cg02883621	chr4	6693196	AC093323.1;S100P
cg05953243	chr11	26721878	SLC5A12
cg12228611	chr22	21665880	PPIL2
cg22905097	chr13	42992265	EPSTI1
cg06899976	chr5	141051377	CTC-270D5.1;PCDHB1
cg12866859	chr17	45146965	AC142472.6
cg25157874	chr6	163414085	QKI
cg06958829	chr17	50468757	ACSF2;CHAD
cg17836145	chr6	132763503	RBM11P1;VNN2
cg09868035	chr20	63860721	ABHD16B
cg13906416	chr19	44644140	CTB-171A8.1;PVR
cg13501507	chr15	51623216	TMOD3;LYSMD2;SCG3;DMXL2
cg07816074	chr4	8199833	AC104650.1;SH3TC1
cg17747332	chr19	10960563	SMARCA4
cg24198678	chr16	3653303	DNASE1;TRAP1
cg08307963	chr1	147773381	GJA5
cg23617121	chr11	3100230	OSBPL5
cg15101633	chr14	100827389	DLK1;MEG3
cg07281640	chr9	108933427	FAM206A;IKBKAP
cg26581729	chr9	137045340	NPDC1
cg00727590	chr22	31140563	PLA2G3
cg16328820	chr7	107891537	DLD
cg11808874	chr2	70302362	FAM136A
cg02937479	chr6	32130257	FKBPL
cg03332271	chr3	49903718	CTD-2330K9.2;CTD-2330K9.3;MST1R
cg23055159	chr4	47463882	COMMD8
cg04733388	chr3	132659909	NPHP3;ACAD11
cg13960126	chr19	6462988	CRB3;SLC25A23
cg06263495	chr11	2270774	ASCL2
cg15269875	chr11	1996788	AC051649.1;H19;H19_2;H19_3
cg14849423	chr19	56840423	MIMT1;MIMT1_1;PEG3;ZIM2
cg10548978	chr10	70785297	TBATA
cg04663487	chr7	116030750	TFEC
cg06207804	chr1	43933326	ARTN
cg13843613	chr1	177170990	BRINP2
cg13823701	chr6	32110634	ATF6B;TNXB
cg24737900	chr17	74872992	FDXR
cg19921389	chr3	129061321	GP9
cg20506783	chr10	48605367	ARHGAP22
cg18666238	chr1	77979028	DNAJB4;FUBP1;GIPC2
cg18919097	chr3	161373010	SPTSSB
cg05098732	chr19	45864518	FOXA3;SYMPK
cg24770649	chr9	35115885	FAM214B
cg11577097	chr15	58138483	ALDH1A2;AQP9
cg16722536	chr22	19756544	RPL7AP70;TBX1
cg27457941	chr3	139539912	RBP1;RP11-319G6.1
cg06204948	chr11	63888618	MARK2
cg26610808	chr10	100286928	BLOC1S2
cg06509239	chr2	19358808	OSR1
cg11781389	chr11	134331568	GLB1L2
cg20744809	chr16	71289213	CMTR2
cg02995853	chr5	140564687	APBB3;MIR6831;SLC35A4
cg25255854	chr4	184475144	PRIMPOL;CASP3;IRF2
cg05038977	chr17	7572849	SENP3;SNORD10;SNORA48;LOC100996842;EIF4A1
cg24907852	chr18	712250	ENOSF1
cg21284880	chr13	39603603	LHFP
cg04195127	chr16	84295113	WFDC1
cg26845838	chr2	9003628	MBOAT2
cg21581873	chr1	204360179	PLEKHA6
cg19973884	chr9	128723937	RP11-545E17.3;ZDHHC12
cg11595794	chr4	185395940	ANKRD37;LRP2BP
cg24009109	chr3	46976992	CCDC12
cg21486659	chr6	10747460	RP11-421M1.8;RP11-637O19.3;TMEM14B
cg13397365	chr6	43014156	KLHDC3;MEA1
cg05715649	chr1	202711434	SYT2
cg17122311	chr16	28505957	IL27
cg26759925	chr2	112978467	IL36G
cg14831798	chr6	4706193	CDYL
cg25964007	chr17	9576593	CFAP52;STX8
cg06999776	chr2	74654019	SEMA4F
cg11226328	chr1	28886855	GMEB1;TMEM200B;EPB41
cg19072037	chr11	34105734	NAT10
cg21529807	chr19	41628110	CEACAM4;CEACAM5
cg11329235	chr1	24642769	SRRM1
cg09254939	chr19	51017003	KLK10
cg15804973	chr6	136793375	MAP3K5
cg24355006	chr19	1969745	CSNK1G2
cg12711530	chr2	68872153	BMP10
cg10303842	chr5	22853621	CDH12
cg18107072	chr16	67393908	TPPP3
cg11898695	chr6	42915766	PTCRA
cg19899621	chr19	9621141	ZNF561;ZNF561-AS1
cg16537367	chr20	16748674	OTOR
cg09458170	chr14	92106231	TRIP11;ATXN3
cg07549715	chr20	3043558	GNRH2
cg03173722	chr4	70721923	RUFY3
cg14217534	chr12	49131691	RP11-386G11.10;TUBA1B
cg15979098	chr19	52008117	ZNF615
cg02616808	chr5	176809653	UNC5A
cg14736911	chr4	119136663	MYOZ2
cg23082877	chr19	48740170	RASIP1
cg02580606	chr17	41370474	KRT33B
cg02233559	chr13	28719188	SLC46A3
cg19846131	chr11	85664420	CREBZF
cg04972979	chr20	768504	SLC52A3
cg08655844	chr7	55573021	RP11-310H4.1;VOPP1
cg16909124	chr12	95073748	NR2C1
cg04429140	chr17	42980410	PTGES3L;PTGES3L-AARSD1;RUNDC1
cg02422694	chr17	48578428	HOXB-AS3;HOXB3;HOXB4
cg06908778	chr10	22345673	SPAG6
cg23772500	chr17	39981236	GSDMA;MED24
cg15223781	chr5	108748194	FER
cg06926735	chr20	50116130	TMEM189-UBE2V1;UBE2V1
cg02029926	chr4	73869157	CXCL1
cg17133388	chr3	122383880	FAM162A
cg20977411	chr1	154936978	SHC1
cg11479877	chr21	39657573	AF064860.5;B3GALT5
cg15310873	chr20	58151037	C20orf85
cg24751129	chr6	42961182	GNMT
cg06213287	chr5	97142791	CTD-2215E18.1;LIX1
cg08624249	chr20	36796442	SOGA1
cg06557358	chr17	34579983	C17orf102;TMEM132E
cg00493400	chr2	191014401	STAT1
cg19639622	chr4	176002649	WDR17;GPM6A
cg02212280	chr11	102799461	MMP1;WTAPP1
cg08162572	chr20	49046606	ARFGEF2;CSE1L
cg09049660	chr20	3888386	PANK2;RP11-119B16.2
cg20887241	chr1	23196143	HTR1D
cg26453588	chr22	43110015	BIK
cg16893614	chr1	110071828	ALX3;STRIP1
cg23362667	chr1	205211949	DSTYK
cg12360886	chr17	39917817	GSDMB
cg22490255	chr12	57745166	TSPAN31
cg21621248	chr2	80304717	CTNNA2;LRRTM1
cg02437376	chr10	75210122	VDAC2
cg00690280	chr20	45704094	WFDC10B;WFDC13
cg19150884	chr8	143617332	TSTA3
cg11356290	chr3	28349507	AZI2;ZCWPW2
cg05365729	chr8	23404560	ENTPD4;LOXL2
cg07253191	chr11	34915315	APIP;PDHX
cg24170535	chr6	36442776	KCTD20;PXT1
cg23922914	chr13	94596185	TGDS
cg11780934	chr17	29593063	ABHD15-AS1;ANKRD13B;GIT1;RP11-68I3.7
cg06295856	chr11	14972096	CALCA;CALCB
cg07043494	chr3	11251995	HRH1
cg11654333	chr4	70993993	MOB1B;DCK
cg23013931	chr22	40818853	SLC25A17
cg07625840	chr4	118353186	PRSS12
cg18963390	chr3	129183833	CNBP
cg27532722	chr22	23773381	MMP11
cg10967280	chr12	90955222	CCER1
cg11341028	chr11	47580329	KBTBD4;NDUFS3
cg19803671	chr3	23203931	UBE2E2;UBE2E2-AS1
cg20792833	chr11	67437724	CORO1B;PTPRCAP
cg22243733	chr11	7485203	LOC100506258
cg07495664	chr1	151006429	FAM63A
cg15633390	chr4	98930060	AC019131.1;EIF4E;RP11-571L19.7
cg11314292	chr18	32018470	RNF125;RP11-53I6.2
cg23338195	chr8	117134179	SLC30A8
cg06425556	chr20	34825861	NCOA6
cg00256074	chr16	30374829	MYLPF
cg14521746	chr11	77474447	GDPD4;PAK1
cg03213216	chr19	45498477	PPM1N;RTN2
cg16519742	chr19	56795479	ZIM2;ZIM2-AS1
cg08525207	chr2	3575162	RPS7
cg01570769	chr6	89081201	PNRC1;RP11-63L7.5
cg17431739	chr10	23095118	MSRB2
cg17918089	chr1	150926775	SETDB1
cg26809210	chr2	73829163	STAMBP
cg16822189	chr11	117316302	BACE1;CEP164
cg24063470	chr16	86566783	MTHFSD;FOXC2;FOXC2-AS1
cg13163729	chr2	44942308	ENSG00000225156;SIX3-AS1
cg15679098	chr11	47449122	PSMC3;RAPSN
cg08141873	chr11	534632	HRAS
cg02327719	chr1	25858895	AUNIP;RP1-125I3.2
cg23435746	chr18	9334051	RP11-888D10.3;TWSG1
cg05105913	chr17	50345629	XYLT2
cg09630404	chr8	38151025	RP11-90P5.2;STAR
cg04244987	chr3	48686205	NCKIPSD
cg14188232	chr15	68431726	ITGA11
cg19857537	chr11	126211286	FAM118B;RPUSD4
cg09736162	chr3	48663010	CELSR3;CELSR3-AS1
cg01998146	chr9	15511360	PSIP1
cg21459710	chr19	10403330	ICAM1;TYK2;PDE4A
cg12941369	chr3	33797897	PDCD6IP;RP11-10C24.1;RP11-10C24.3
cg10211788	chr6	32968296	BRD2;HLA-DMA
cg04118884	chr2	219543277	CHPF;TMEM198
cg25811820	chr20	32208033	PLAGL2;POFUT1
cg00294382	chr12	56338937	IL23A
cg17484237	chr5	157109096	CTB-120L21.1;HAVCR2
cg10040059	chr1	42846334	ZNF691
cg22320000	chr1	244864327	HNRNPU;RP11-11N7.4
cg17497271	chr15	39920580	GPR176;RP11-325N19.3
cg20095587	chr6	41162980	TREM2
cg06307422	chr15	58987795	RNF111
cg08727202	chr22	37018706	MPST;TST
cg00754253	chr11	63491715	HRASLS5
cg17725461	chr19	14006438	CTB-55O6.13;RFX1
cg16324018	chr2	85353504	ELMOD3;RETSAT
cg25636075	chr3	185499973	TMEM41A
cg23979923	chr15	90234360	CIB1;GDPGP1
cg13384396	chr3	123448830	ADCY5
cg24678429	chr10	127907521	PTPRE
cg08157292	chr2	241151205	PASK;PPP1R7
cg06286028	chr10	102065062	HPS6
cg16558203	chr3	38305901	SLC22A14
cg23149053	chr12	131827660	MMP17
cg01282432	chr14	56580139	TMEM260
cg10221501	chr16	66566491	CKLF-CMTM1;CMTM1;RP11-403P17.6
cg08453968	chr20	23351297	NXT1;RP3-322G13.7
cg06352750	chr2	191847200	AC098617.1;SDPR
cg09686308	chr19	16173431	CIB3
cg08570275	chr3	152835300	P2RY1
cg05624196	chr3	195584012	APOD
cg06896207	chr19	2095365	IZUMO4;MOB3A
cg12572827	chr12	14972575	PDE6H
cg24042452	chr1	156335873	CCT3;TSACC
cg11193041	chr14	77321609	GSTZ1;POMT2
cg07664183	chr9	19103233	HAUS6
cg02244695	chr7	150800258	TMEM176A;TMEM176B
cg03312426	chr19	49640538	RRAS
cg08611205	chr3	14177369	LSM3;XPC
cg07805833	chr6	43515653	POLR1C;YIPF3
cg06100991	chr4	110198281	ELOVL6
cg24779015	chr12	57487267	ARHGAP9;MARS
cg14679202	chr22	41204974	L3MBTL2
cg06957329	chr17	57850107	SRSF1;MRPS23
cg25340403	chr19	43465498	LYPD3
cg10741760	chr1	19665531	HTR6
cg11476254	chr16	89093258	ACSF3
cg13144004	chr3	124730257	UMPS
cg15903837	chr11	73263951	P2RY6
cg02060698	chr6	108560252	FOXO3
cg01851399	chr12	32897283	PKP2
cg17872476	chr10	112445896	VTI1A;ZDHHC6
cg03886898	chr1	53893459	YIPF1;DIO1
cg06240542	chr11	61361872	CYB561A3;TMEM138
cg16873684	chr2	200963864	AC005037.3;ORC2
cg10126923	chr19	51372197	NKG7
cg01288598	chr6	14117996	CD83
cg11705439	chr19	11435652	CCDC151;PRKCSH
cg01669948	chr6	39323101	KCNK16
cg01868782	chr6	125749953	HEY2;RP11-624M8.1
cg23723933	chr7	91940509	AKAP9
cg21265783	chr7	74289994	CLIP2
cg07747336	chr11	125779503	PATE2
cg09440340	chr1	116111794	MAB21L3
cg23142964	chr1	84690883	SSX2IP
cg26574610	chr22	23753802	VPREB3
cg11319389	chr20	43916008	TOX2
cg11516377	chr17	2029859	DPH1
cg20612615	chr6	105402533	PREP
cg22614355	chr1	19664744	HTR6
cg07192857	chr6	31827404	HSPA1B
cg17767931	chr3	66242942	SLC25A26
cg09338170	chr1	99970476	RP5-884G6.2;SLC35A3
cg04741133	chr5	43042624	LOC648987;ZNF131;LOC153684;ENSG00000272382;ANXA2R
cg00274399	chr13	21671281	FGF9
cg04581377	chr11	107859763	SLC35F2
cg26195812	chr2	26848464	DPYSL5
cg19578398	chr10	100987258	C10orf2;MRPL43
cg08789908	chr16	67430804	HSD11B2;RP11-297D21.2
cg00594952	chr1	40664969	RIMS3
cg01000094	chr11	18261780	ST13P5
cg04255048	chr3	47282378	KIF9;KLHL18
cg03455024	chr16	56865271	SLC12A3
cg15760943	chr3	186109613	DGKG;ETV5
cg02994974	chr11	13962997	SPON1
cg15776355	chr12	7093294	C1R;C1RL
cg11398517	chr20	43726985	GTSF1L
cg03873930	chr20	63709312	GMEB2;ARFRP1
cg18001427	chr21	29019463	RWDD2B
cg26055770	chr3	73624919	CTD-2006M22.2;PDZRN3;PDZRN3-AS1
cg25661884	chr19	10013591	RDH8
cg03429034	chr7	100015482	ZKSCAN1
cg07688933	chr19	47048713	TMEM160
cg16486059	chr1	25859765	AUNIP;RP1-125I3.2
cg00815583	chr8	28490606	FBXO16
cg16133244	chr16	1350832	GNPTG;TSR3
cg22580173	chr15	39581103	THBS1
cg26721993	chr5	1344793	CLPTM1L
cg06636246	chr10	96833490	LCOR
cg25229172	chr12	95942343	AMDHD1;CCDC38
cg01269795	chr6	26439873	BTN3A3
cg26698580	chr16	67662081	ACD;PARD6A
cg12857957	chr3	45842129	LZTFL1
cg16814399	chr2	190319268	HIBCH
cg05380910	chr13	38989909	STOML3
cg17236617	chr1	6394142	ACOT7;RP1-202O8.3
cg04590978	chr10	96043184	CCNJ;ENTPD1-AS1
cg12044889	chr6	3000196	NQO2;RP1-90J20.8
cg05055150	chr19	35292389	MAG
cg09630437	chr19	2740303	AC006538.4;SLC39A3
cg18788940	chr11	20363539	HTATIP2
cg14127659	chr22	37954777	C22orf23;POLR2F;RP5-1039K5.19
cg03879902	chr19	45668614	ENSG00000259605;SNRPD2;GIPR
cg17083925	chr20	38164971	TGM2
cg25523753	chr15	89087960	ABHD2;RP11-326A19.3
cg04558861	chr19	35748511	AC002398.11;AC002398.9;LIN37
cg27056145	chr3	11297562	ATG7
cg19350340	chr1	197146834	ASPM
cg02989257	chr1	31703673	COL16A1
cg18362489	chr11	46121883	PHF21A
cg18877506	chr1	13584060	PDPN
cg19690214	chr6	154357192	CNKSR3;IPCEF1
cg22339278	chr19	35856374	KIRREL2;NPHS1
cg09313705	chr17	48545129	HOXB-AS1;HOXB2
cg22609576	chr13	36346525	SPG20;SPG20-AS1
cg20319264	chr22	29581214	NIPSNAP1
cg23513504	chr21	44012522	TRAPPC10
cg11443787	chr10	21533474	MLLT10
cg02633838	chr2	95121289	MRPS5
cg06253072	chr6	33712073	UQCC2
cg19537511	chr17	8310495	ARHGEF15
cg27088655	chr16	705793	FBXL16;MSLN
cg02103294	chr8	58553412	SDCBP
cg05193832	chr11	128866949	KCNJ1
cg24426405	chr7	16805228	AGR2
cg01109219	chr2	33435687	RASGRP3
cg21723486	chr3	189631534	TP63
cg08079693	chr20	41618451	CHD6
cg10918927	chr12	54017409	HOXC4;HOXC6;RP11-834C11.12;RP11-834C11.14
cg26316946	chr6	101399091	GRIK2
cg05959392	chr10	102854171	C10orf32;C10orf32-ASMT
cg01151699	chr22	36703214	CACNG2;RP1-293L6.1
cg04536575	chr14	64550084	PPP1R36
cg02973263	chr3	170222374	MYNN;PHC3;PRKCI
cg21038703	chr17	44170990	ASB16
cg18356799	chr18	31162670	DSC1;DSCAS
cg19201019	chr19	41429280	B3GNT8;BCKDHA
cg26127679	chr12	4539108	C12orf4;RAD51AP1
cg07572341	chr20	22585243	FOXA2
cg08816023	chr5	142685974	FGF1
cg27542948	chr7	64993306	ERV3-1;ZNF117
cg06765514	chr9	127927583	PIP5KL1
cg21279955	chr1	153775075	AL513523.2;SLC27A3
cg24088438	chr11	64206757	FERMT3
cg22937320	chr9	19032780	FAM154A
cg20613889	chr2	49154356	FSHR
cg16585682	chr5	180590623	SCGB3A1
cg02401978	chr7	149498374	ZNF746
cg27406727	chr4	39527896	UGDH;UGDH-AS1
cg17849956	chr19	57351112	ZNF304
cg20398399	chr3	183556019	KLHL6
cg25182523	chr1	184975156	FAM129A
cg16967583	chr2	240868442	AGXT
cg23746359	chr1	112719142	FAM19A3
cg23268677	chr22	19941574	COMT;TXNRD2
cg17404605	chr19	7903544	CTD-3193O13.12;MAP2K7
cg03020271	chr19	4867538	PLIN3
cg07992625	chr12	53626660	ATF7;RP11-793H13.10
cg22418360	chr2	237967703	UBE2F;UBE2F-SCLY
cg02452985	chr14	99271211	BCL11B
cg08529259	chr16	81095764	GCSH
cg16668394	chr11	64811049	MEN1
cg06641503	chr3	48921908	ARIH2
cg25255679	chr8	143368772	RHPN1;RHPN1-AS1
cg10218959	chr9	128127923	PTGES2;PTGES2-AS1
cg13530039	chr11	62922085	CHRM1
cg16672449	chr3	128123779	RUVBL1
cg21657816	chr16	19068124	COQ7;RP11-626G11.5
cg16547341	chr19	57119323	USP29
cg14499797	chr6	21593807	SOX4
cg06049972	chr3	48608942	UQCRC1
cg26964415	chr19	18557706	KXD1
[truncated: 17,402 more rows]
