# Supplementary material for: An epigenetic clock for human skeletal muscle
Source: J Cachexia Sarcopenia Muscle. 2020 Feb 17;11(4):887–98. doi: 10.1002/jcsm.12556 (PMC7432573; doi:10.1002/jcsm.12556)
Supplement: Supplementary file 4 — Data S4. Additional file 4. Detailed information on the 200 CpGs automatically selected by the elastic net model. Coefficient = coefficient in the elastic net model. Each CpG was annotated to one or more genes using the annotation file from Zhou et al.28 to which we added annotation to long‐range interaction promoters using chromatin states in male skeletal muscle from the Roadmap Epigenomics Project and GeneHancer information from the Genome Browser (hg38). [file JCSM-11-887-s004.xlsx]

## Sheet: Muscle clock CpGs annotation
CpG	Coefficient	Chromosome	Position (hg38)	Annotated Gene	Chromatin state in male skeletal muscle
(Intercept)	1.04895
cg01262913	-0.278915	chr21	37208184	DSCR9	Flanking Active TSS
cg26149678	0.0778154	chr11	71998870	IL18BP	Flanking Active TSS
cg25763788	-0.458777	chr6	77463232	HTR1B	Flanking Bivalent TSS/Enh
cg01947224	0.721632	chr19	57578516	ZIK1	Flanking Active TSS
cg16091845	0.382507	chr4	143513483	SMARCA5;SMARCA5-AS1	Active TSS
cg18420965	0.188226	chr4	65669426	EPHA5;EPHA5-AS1	Flanking Bivalent TSS/Enh
cg00870662	0.851044	chr18	80247781	PARD6G	Active TSS
cg24905739	-0.980399	chr12	116911390	FBXW8	Active TSS
cg06254453	0.905726	chr6	26250121	NA	Flanking Bivalent TSS/Enh
cg08805338	0.0206968	chr10	73496177	PPP3CB;PPP3CB-AS1	Active TSS
cg14400118	0.321183	chr16	55479278	MMP2	Bivalent/Poised TSS
cg24697329	0.350616	chr2	130916802	ARHGEF4	Repressed PolyComb
cg18989919	0.575123	chr3	133929739	C3orf36	Weak Repressed PolyComb
cg18735146	-0.198037	chr13	20566466	IFT88;RP11-476H16.1	Flanking Active TSS
cg13669740	-0.227302	chr3	114293985	TIGIT	Quiescent/Low
cg08064891	-0.100933	chr19	49851996	PTOV1;PTOV1-AS1	Transcr. at gene 5' and 3'
cg09947274	0.117812	chr2	27217046	ATRAID;CAD	Flanking Active TSS
cg06134936	0.0260999	chr10	68074733	HERC4	Active TSS
cg03192551	-0.068056	chr17	44325783	SLC25A39	Flanking Active TSS
cg18194038	0.176038	chr19	1270018	CIRBP;CIRBP-AS1	Transcr. at gene 5' and 3'
cg21486954	-0.411165	chr17	44307920	RUNDC3A;RUNDC3A-AS1	Flanking Bivalent TSS/Enh
cg22919728	-0.0780012	chr3	126523646	CHST13	Bivalent Enhancer
cg01152019	-0.00851079	chr2	176150315	AC009336.19;HOXD3;HOXD4;MIR10B	Repressed PolyComb
cg26657648	0.413942	chr2	102153250	IL1R1	Weak transcription
cg13960126	-0.0936555	chr19	6462987	CRB3;SLC25A23	Weak Repressed PolyComb
cg15804973	-0.174684	chr6	136793374	MAP3K5	Flanking Active TSS
cg03429034	0.257074	chr7	100015481	ZKSCAN1	Flanking Active TSS
cg19690214	0.0352149	chr6	154357191	CNKSR3;IPCEF1	Quiescent/Low
cg20613889	-0.206403	chr2	49154355	FSHR	Quiescent/Low
cg17849956	-0.151888	chr19	57351111	ZNF304	Active TSS
cg25995460	0.0494835	chr1	22637662	C1QA	Repressed PolyComb
cg04836038	0.398497	chr13	99087127	DOCK9;DOCK9-AS2	Active TSS
cg06580318	0.355146	chr2	168890608	SPC25	Active TSS
cg23517605	0.868846	chr6	3228130	TUBB2B;PSMG4	Flanking Bivalent TSS/Enh
cg24411312	0.0347872	chr11	130158948	ST14	Repressed PolyComb
cg04528819	0.545709	chr7	130733487	KLF14	ZNF genes & repeats
cg00035347	-0.0905767	chr10	103193850	NT5C2	Flanking Active TSS
cg01883966	-0.990728	chr6	31971108	DXO;STK19	Flanking Active TSS
cg08198370	-0.0226641	chr1	36464518	MRPS15	Active TSS
cg24414089	-0.0261191	chr17	62627967	CTD-3035K23.7;MRC2	Flanking Bivalent TSS/Enh
cg03693099	-0.217333	chr9	133061513	CEL	Weak transcription
cg02043070	-1.40575	chr14	104723820	ADSSL1	Flanking Active TSS
cg19145398	0.262887	chr20	31845869	MYLK2;TTLL9	Flanking Active TSS
cg14727512	-0.0648805	chr22	19131404	DGCR14;TSSK2	Strong transcription
cg01036148	-0.0397389	chr1	201982737	RNPEP	Active TSS
cg12723809	0.558853	chr4	86891912	C4orf36	Active TSS
cg23207985	-0.167468	chr11	67266779	ADRBK1	Active TSS
cg03283842	-0.0713236	chr2	178479075	FKBP7;PLEKHA3	Flanking Active TSS
cg04297093	-0.49724	chr21	30492055	KRTAP19-3	Enhancers
cg10021735	0.145088	chr2	241356071	FARP2	Active TSS
cg19875656	0.0101983	chr3	46717605	PRSS50	Weak Repressed PolyComb
cg09643544	0.914804	chr19	9363019	ZNF177;ZNF559-ZNF177	Heterochromatin
cg07981588	-0.152806	chr8	100953430	YWHAZ	Flanking Active TSS
cg13813391	0.174975	chr16	66579503	CMTM2	Bivalent Enhancer
cg10742801	-0.124059	chr10	133347542	PRAP1;RP11-122K13.7	Repressed PolyComb
cg12575181	-0.471616	chr14	67600940	PIGH	Active TSS
cg15518883	0.46884	chr9	35650563	SIT1	Quiescent/Low
cg01946401	-0.14818	chr6	45328363	RUNX2;SUPT3H	Active TSS
cg05279864	0.0132887	chr7	87480002	ABCB4	Quiescent/Low
cg18708106	-0.400267	chr13	48001437	SUCLA2;SUCLA2-AS1	Active TSS
cg22657536	0.191509	chr15	74696609	EDC3	Flanking Active TSS
cg27665659	0.8523	chr7	101154313	AP1S1	Flanking Active TSS
cg22736354	2.22604	chr6	18122487	NHLRC1	Active TSS
cg05507459	-0.19475	chr9	88533832	NXNL2	Repressed PolyComb
cg04794268	-0.0111497	NA	NA	CTD-2517M22.16;CYHR1;KIFC2	NA
cg10248733	0.294998	chr19	16496671	C19orf44	Active TSS
cg12467090	0.232273	chr1	204490010	PIK3C2B	Enhancers
cg19042062	-0.117364	chr17	70168642	KCNJ2;KCNJ2-AS1	Flanking Active TSS
cg18438300	0.156772	chr7	73432844	FZD9	Repressed PolyComb
cg05414338	0.0166024	chr6	26250118	HIST1H3E;ZNF322;HMGN4;BTN2A1	Flanking Bivalent TSS/Enh
cg12373771	0.861201	chr22	17120490	AC006946.15;CECR6	Flanking Bivalent TSS/Enh
cg08700306	-0.0607738	chr19	33195483	LRP3	Active TSS
cg11368643	0.328801	chr5	141245490	CH17-140K24.2;CH17-140K24.8;PCDHB15	Active TSS
cg08390209	0.311011	chr9	22005563	CDKN2B;CDKN2B-AS1;RP11-145E5.5	Repressed PolyComb
cg22727416	0.186692	chr15	58749489	ADAM10	Active TSS
cg01120307	0.120651	chr9	89364233	SEMA4D	Strong transcription
cg24607398	-0.0482345	chr3	36992133	LRRFIP2;MLH1	Transcr. at gene 5' and 3'
cg10681725	-0.289806	chr5	82278633	ATP6AP1L;RPS23	Active TSS
cg07444907	0.00327795	chr5	159263173	UBLCP1	Transcr. at gene 5' and 3'
cg22247240	0.325007	chr14	74348483	VRTN	Weak Repressed PolyComb
cg23433607	1.01733	chr20	5911691	CHGB	Active TSS
cg22325703	-0.0121274	chr11	94401068	GPR83	Bivalent/Poised TSS
cg25066857	-0.64081	chr2	85694314	GNLY	Quiescent/Low
cg06493994	0.125154	chr6	25652373	SCGN	Weak Repressed PolyComb
cg25677709	0.24595	chr5	150520896	NDST1	Enhancers
cg22506059	0.850147	chr22	37520149	CARD10	Bivalent Enhancer
cg09890200	0.000509504	chr2	178451433	LOC101927027;FKBP7	Active TSS
cg08785215	0.262972	chr3	58008251	FLNB-AS1;FLNB	Active TSS
cg06189653	-0.0735295	chr5	177446330	PRR7;PRR7-AS1	Flanking Bivalent TSS/Enh
cg12391048	0.353198	chr16	2720334	PRSS27	Enhancers
cg25746138	-0.367631	chr19	35718723	ZBTB32;ENSG00000267049;U2AF1L4;KMT2B	Flanking Active TSS
cg21250296	0.0777043	chr6	26044176	HIST1H2BB;HIST1H3C;U91328.2	Flanking Bivalent TSS/Enh
cg17965019	0.0864745	chr6	27890766	HIST1H3J	Flanking Bivalent TSS/Enh
cg01169726	0.22891	chr7	97025112	DLX5	Repressed PolyComb
cg15881088	-0.271009	chr3	51384942	MANF	Active TSS
cg19729279	-0.0349321	chr5	134526260	JADE2	Active TSS
cg17922226	-0.277446	chr7	143316520	CLCN1	Active TSS
cg06493930	-0.00892956	chr11	22668267	GAS2	Active TSS
cg23827867	-0.095629	chr20	325399	NRSN2-AS1;SOX12	Active TSS
cg12966875	-0.712847	chr20	45255104	SLPI	Flanking Active TSS
cg27269917	0.00951174	chr17	18950423	SLC5A10	Repressed PolyComb
cg02902770	0.317306	chr7	150342316	RARRES2;RP4-584D14.7	Bivalent/Poised TSS
cg11563860	-0.268963	chr3	2100252	CNTN4	Bivalent/Poised TSS
cg21283680	-0.0142773	chr3	15342497	SH3BP5	Quiescent/Low
cg20050113	-0.137586	chr2	102620401	SLC9A2	Flanking Bivalent TSS/Enh
cg22294908	-0.308408	chr20	41299990	ZHX3	Enhancers
cg26656113	-0.0118498	chr4	72031895	NPFFR2	Weak Repressed PolyComb
cg14209518	-0.380057	chr11	114295913	NNMT;RP11-64D24.2	Flanking Active TSS
cg04739485	-0.772081	chr12	122127235	MLXIP	Genic enhancers
cg24471268	-0.198761	chr12	6873641	LRRC23;SPSB2;U47924.6	Flanking Active TSS
cg07605143	-0.12254	chr19	48324585	TMEM143;EMP3;CCDC114	Weak transcription
cg24641352	0.114364	chr8	143245907	ZFP41	Active TSS
cg26927807	0.0804605	chr19	2016532	BTBD2	Enhancers
cg00343092	-0.0976365	chr22	43151967	TSPO	Flanking Active TSS
cg18691434	0.195242	chr7	100177801	GPC2;STAG3	Flanking Bivalent TSS/Enh
cg25226014	-0.464288	chr3	45943449	CXCR6;FYCO1	Weak transcription
cg16749578	-0.157871	chr19	17246809	AC010646.3;NR2F6	Flanking Active TSS
cg18983672	-0.408284	chr1	47415583	FOXE3	Repressed PolyComb
cg13019092	0.336312	chr1	145707344	PDZK1	Quiescent/Low
cg21412748	-0.233769	chr11	73141450	FCHSD2	Flanking Active TSS
cg11510269	-0.158069	chr12	122527213	KNTC1;RSRC2	Active TSS
cg13992856	-0.550155	chr17	28897006	FLOT2;RP11-20B24.4	Flanking Active TSS
cg27065979	0.00739705	chr13	52159998	NEK3	Flanking Active TSS
cg11398680	-0.284894	chr8	141001753	PTK2	Active TSS
cg13271963	-0.0965251	chr10	97572834	ANKRD2	Flanking Active TSS
cg25103286	-0.431488	chr3	52549629	PBRM1;SMIM4	Weak transcription
cg23854009	0.584674	chr19	57599759	ZNF530	Active TSS
cg15473868	-0.141552	chr16	56682708	MT1A;MT1X;RP11-343H19.2	Transcr. at gene 5' and 3'
cg20615832	-0.00259212	chr4	73853454	PF4V1	Bivalent/Poised TSS
cg09429153	-0.342233	chr9	125747572	PBX3;RP11-423C15.3	Flanking Bivalent TSS/Enh
cg11204562	-0.0155306	chr10	113751393	PLEKHS1	Weak Repressed PolyComb
cg25148589	0.39577	chr4	157220783	GRIA2	Flanking Bivalent TSS/Enh
cg05442902	-0.0526652	chr22	21014720	LZTR1;THAP7-AS1;P2RX6	Flanking Active TSS
cg23158811	0.415295	chr19	19618922	PBX4	Bivalent/Poised TSS
cg00016968	-0.303905	chr1	112707825	RHOC;RP11-426L16.10	Enhancers
cg08614201	0.207223	chr1	145719949	CD160	Weak Repressed PolyComb
cg08909157	-0.101394	chr9	215560	C9orf66;DOCK8	Flanking Bivalent TSS/Enh
cg16501235	0.246629	chr1	150273584	C1orf54	Weak transcription
cg20300246	0.0150431	chr9	136204900	LHX3	Repressed PolyComb
cg15662251	0.461245	chr1	25871363	PAQR7	Enhancers
cg10936230	-0.302887	chr15	55290691	RAB27A;RP11-139H15.5	Flanking Active TSS
cg25514503	-0.266176	chr1	7785009	PER3	Flanking Active TSS
cg07056057	0.133536	chr17	58082258	DYNLL2;RP11-159D12.10	Weak Repressed PolyComb
cg20225681	0.0392951	chr15	65211108	CILP	Flanking Active TSS
cg22224704	-0.587398	chr11	67584569	GSTP1	Flanking Active TSS
cg06144905	2.09155	chr17	29042761	PIPOX	Weak Repressed PolyComb
cg15479752	0.0918503	chr19	35449959	FFAR2	Repressed PolyComb
cg12564962	0.100325	chr21	37005637	RIPPLY3	Repressed PolyComb
cg00335286	-0.0124565	chr18	13916355	MC2R	Quiescent/Low
cg19395441	-0.499064	chr12	121016647	C12orf43	Active TSS
cg01966465	1.09141	chr7	87628099	ABCB1;RUNDC3B	Active TSS
cg08244522	-0.09058	chr20	23049895	THBD	Active TSS
cg26956535	-0.400391	chr12	6771473	LAG3	Enhancers
cg18177682	-1.39576	chr1	160205802	PEA15;RP11-536C5.7	Flanking Active TSS
cg14424579	0.58106	chr2	27051440	AGBL5;AGBL5-AS1	Flanking Active TSS
cg26738080	-0.0521416	chr3	52453716	NISCH;TNNC1	Transcr. at gene 5' and 3'
cg22461835	-0.0556098	chr8	26865847	ADRA1A	Bivalent/Poised TSS
cg23274030	-0.297449	chr10	119166119	SFXN4	Flanking Active TSS
cg07850604	0.55129	chr14	35534236	INSM2	Flanking Bivalent TSS/Enh
cg23943801	0.262134	chr12	71755248	RAB21	Active TSS
cg12970008	-0.0908434	chr11	3164864	OSBPL5	Flanking Active TSS
cg13985639	-0.501226	chr10	97585211	HOGA1;RP11-548K23.11	Flanking Active TSS
cg13798289	-0.137886	chr16	67841715	CENPT;THAP11	Flanking Active TSS
cg09326702	0.580424	chr11	64555975	SLC22A11	Weak Repressed PolyComb
cg14847483	-0.0365079	chr15	34224438	EMC4	Flanking Active TSS
cg00888561	1.11437	chr13	51583773	WDFY2	Flanking Active TSS
cg05228408	-0.00448999	chr1	11805294	CLCN6;MTHFR	Flanking Active TSS
cg11474811	0.279429	chr11	2422638	TRPM5	Repressed PolyComb
cg08810065	-0.231936	chr14	30558944	G2E3	Active TSS
cg11128808	-0.511174	chr19	53992715	CACNG6	Flanking Bivalent TSS/Enh
cg12114524	-0.0720141	chr1	201421665	TNNI1	Flanking Active TSS
cg06059810	0.217192	chr4	70722004	RUFY3	Active TSS
cg23762517	-0.202923	chr1	41918638	HIVEP3	Flanking Active TSS
cg03991512	-0.348283	chr16	75116557	LDHD	Flanking Active TSS
cg24056567	0.170878	chr8	19014398	ENSG00000270255;PSD3	Bivalent/Poised TSS
cg15494458	0.000855335	chr20	38303109	BPI;CTD-2308N23.2	Weak Repressed PolyComb
cg20131596	-0.219046	chr5	102865423	PAM	Flanking Active TSS
cg17830308	0.127215	chr5	135536433	NEUROG1	Bivalent/Poised TSS
cg13854874	0.816246	chr21	36385226	CHAF1B;MORC3	Flanking Active TSS
cg22463915	-0.0636489	chr20	63499906	EEF1A2	Flanking Bivalent TSS/Enh
cg08040471	0.142933	chr17	82449902	C17orf62	Flanking Active TSS
cg17317962	-0.069649	chr17	81511812	ACTG1;FSCN2;ENSG00000229848	Transcr. at gene 5' and 3'
cg18888403	0.00963394	chr1	23826283	HMGCL	Quiescent/Low
cg13997435	-0.10024	chr1	153565929	S100A2	Flanking Active TSS
cg16928795	-0.00886949	chr5	60944989	ERCC8;NDUFAF2	Active TSS
cg26594445	-0.173871	chr11	65121132	FAU;MRPL49	Transcr. at gene 5' and 3'
cg00626119	0.197168	chr1	156815495	NTRK1;SH2D2A	Enhancers
cg10990993	-0.0363978	chr3	36992140	EPM2AIP1;MLH1	Transcr. at gene 5' and 3'
cg24500683	-0.197859	chr6	63571865	PTP4A1;RP5-1148A21.3	Flanking Active TSS
cg01211097	-0.0556035	chr16	84699362	USP10	Flanking Active TSS
cg15516226	0.0331277	chr5	181040518	BTNL9	Active TSS
cg14370448	-0.446062	chr16	30092656	YPEL3;TBX6	Flanking Active TSS
cg16332577	-0.0550575	chr17	39730095	ERBB2;MIEN1	Flanking Active TSS
cg18342279	-0.0245307	chr4	48490326	ZAR1	Bivalent/Poised TSS
cg26845300	0.259508	chr6	157822800	SNX9	Active TSS
cg06376129	-0.0754064	chr1	205211410	DSTYK	Active TSS
cg02331561	1.29938	chr16	2341079	ABCA17P;ABCA3	Flanking Active TSS
cg13514129	-0.0808906	chr1	39081854	MACF1	Bivalent/Poised TSS
cg03079681	-0.446662	chr9	21994223	CDKN2A;CDKN2B-AS1;RP11-145E5.5;RP11-149I2.4	Flanking Bivalent TSS/Enh
cg03157149	-0.0831343	chr10	5813206	GDI2;RP11-318E3.9	Active TSS
